# Supplementary material for: Survived and disappeared intra-oceanic arcs of the Paleo-Asian Ocean: evidence from Kazakhstan
Source: Natl Sci Rev. 2022 Oct 11;10(2):nwac215. doi: 10.1093/nsr/nwac215 (PMC9933452; doi:10.1093/nsr/nwac215)
Supplement: nwac215_Supplemental_File [file nwac215_supplemental_file.xlsx]

## Sheet: table S1_U-Pb
Table S1. U-Pb isotope and element ratios and calculated ages for detrital zircons from greywacke sandstones of the studied accretionary complexes.
Sample no.	Isotopic ratios					Age (Ma)				conc.	Th/U
	206Pb/238U	1σ	207Pb/235U	1σ	Rho	206Pb/238U	1σ	207Pb/235U	1σ
Itmurundy AC
It-03-17	0.0867	0.0008	0.7208	0.0081	0.845	536.2	4.9	551.2	4.8	0.97	0.69
	0.0857	0.0003	0.68	0.006	0.4314	530.1	1.9	526.8	3.6	0.99	0.63
	0.0828	0.0007	0.6591	0.0058	0.9542	512.6	4.1	514.1	3.6	0.99	0.34
	0.0819	0.0005	0.6595	0.0082	0.4804	507.4	2.9	514.3	5	0.98	0.25
	0.0817	0.001	0.6466	0.0084	0.9662	506.1	6.1	506.4	5.2	0.99	0.32
	0.08	0.0005	0.632	0.0038	0.9783	496.1	2.8	497.3	2.4	0.99	0.67
	0.0786	0.0005	0.6249	0.005	0.8243	487.5	3.1	492.9	3.1	0.98	0.39
	0.0784	0.0005	0.626	0.0062	0.6754	486.5	3.1	493.6	3.9	0.98	0.33
	0.078	0.0004	0.611	0.0038	0.8341	484.4	2.5	484.2	2.4	0.99	0.42
	0.0774	0.001	0.628	0.0086	0.9184	480.3	5.8	494.8	5.4	0.97	0.53
	0.0773	0.0011	0.6046	0.0088	0.9783	479.9	6.6	480.2	5.6	0.99	0.55
	0.0772	0.0006	0.5958	0.0052	0.8981	479.6	3.6	474.6	3.3	0.98	0.4
	0.0771	0.0006	0.5996	0.0046	0.9304	478.8	3.3	477	2.9	0.99	0.29
	0.0769	0.0005	0.5986	0.004	0.9389	477.9	2.9	476.3	2.6	0.99	0.39
	0.0769	0.0003	0.6093	0.0053	0.4887	477.7	2	483.1	3.3	0.98	0.52
	0.0769	0.0005	0.6058	0.0062	0.5881	477.7	2.8	480.9	3.9	0.99	0.48
	0.0768	0.0005	0.5996	0.0049	0.8464	477	3.2	477	3.1	0.99	0.61
	0.0768	0.0007	0.6055	0.0056	0.9615	476.8	4.5	480.7	3.6	0.99	0.3
	0.0767	0.0004	0.6048	0.0044	0.7821	476.7	2.6	480.3	2.8	0.99	0.43
	0.0767	0.0005	0.5984	0.007	0.5241	476.5	2.8	476.2	4.4	0.99	0.44
	0.0763	0.0006	0.5985	0.0079	0.6085	473.8	3.7	476.3	5	0.99	0.52
	0.0762	0.0004	0.5927	0.0071	0.4558	473.4	2.5	472.6	4.5	0.99	0.34
	0.0761	0.0005	0.6029	0.0049	0.7939	473	2.9	479.1	3.1	0.98	0.26
	0.076	0.0009	0.6193	0.0089	0.8369	472.4	5.5	489.4	5.6	0.96	0.34
	0.076	0.0005	0.5924	0.0052	0.7219	472.4	2.9	472.4	3.3	0.99	0.37
	0.076	0.0004	0.593	0.0049	0.7105	472.3	2.7	472.8	3.1	0.99	0.27
	0.0757	0.0005	0.5917	0.0053	0.7463	470.4	3	472	3.4	0.99	0.34
	0.0756	0.0004	0.5865	0.0045	0.6419	469.8	2.2	468.7	2.9	0.99	0.39
	0.0756	0.0005	0.5954	0.0048	0.756	469.7	2.8	474.3	3.1	0.99	0.35
	0.0755	0.0004	0.5888	0.0053	0.6199	469.3	2.5	470.1	3.4	0.99	0.28
	0.0753	0.0006	0.5844	0.0045	0.9524	468.1	3.3	467.3	2.9	0.99	0.93
	0.0753	0.0004	0.6032	0.0054	0.6435	468	2.6	479.2	3.4	0.97	0.54
	0.0753	0.0006	0.5817	0.0055	0.855	467.8	3.7	465.5	3.6	0.99	0.28
	0.0752	0.0006	0.5892	0.0071	0.6895	467.5	3.8	470.3	4.5	0.99	0.35
	0.0752	0.0005	0.5806	0.0059	0.6944	467.4	3.2	464.8	3.8	0.99	0.32
	0.075	0.0004	0.5845	0.0044	0.6684	466.5	2.3	467.3	2.8	0.99	0.35
	0.075	0.0007	0.5868	0.0056	0.9298	466.4	4	468.8	3.6	0.99	0.29
	0.0749	0.0005	0.5816	0.0051	0.7732	465.8	3.1	465.5	3.3	0.99	0.32
	0.0749	0.0006	0.5832	0.0087	0.5373	465.7	3.6	466.5	5.6	0.99	0.51
	0.0748	0.0006	0.5803	0.0055	0.7869	464.8	3.3	464.6	3.5	0.99	0.36
	0.0747	0.0008	0.5807	0.0064	0.9998	464.6	4.9	464.9	4.1	0.99	0.41
	0.0747	0.0005	0.5817	0.0062	0.607	464.3	2.9	465.5	4	0.99	0.31
	0.0747	0.0004	0.5748	0.0042	0.7266	464.2	2.4	461.1	2.7	0.99	0.4
	0.0746	0.0005	0.5778	0.0049	0.806	464.1	3.1	463.1	3.1	0.99	0.39
	0.0745	0.0008	0.5765	0.0068	0.9061	463.4	4.8	462.2	4.4	0.99	0.32
	0.0743	0.0005	0.5808	0.0051	0.769	462.2	3	465	3.2	0.99	0.27
	0.074	0.0005	0.574	0.0043	0.8329	460.3	2.7	460.6	2.7	0.99	0.46
	0.074	0.0003	0.5925	0.005	0.479	460.2	1.8	472.5	3.2	0.97	0.41
	0.074	0.0005	0.5776	0.0057	0.7507	460.1	3.3	462.9	3.6	0.99	0.3
	0.074	0.0005	0.5734	0.0058	0.7078	460	3.2	460.2	3.7	0.99	0.41
	0.0736	0.0006	0.5659	0.0054	0.9265	458	3.9	455.4	3.5	0.99	0.4
	0.0736	0.0004	0.5662	0.0047	0.6698	457.9	2.4	455.6	3	0.99	0.43
	0.0736	0.0005	0.5691	0.0046	0.9135	457.5	3.3	457.4	3	0.99	0.86
	0.0735	0.0005	0.5692	0.0048	0.8866	457.4	3.3	457.5	3.1	0.99	0.44
	0.0735	0.0005	0.5685	0.0043	0.8626	456.9	2.9	457.1	2.8	0.99	0.31
	0.0734	0.0006	0.5654	0.0045	0.973	456.7	3.4	455.1	2.9	0.99	0.32
	0.0732	0.0005	0.5644	0.0055	0.7213	455.6	3.1	454.4	3.5	0.99	0.43
	0.0732	0.0006	0.5828	0.0079	0.5776	455.4	3.4	466.3	5	0.97	0.3
	0.0729	0.0005	0.5633	0.0043	0.8295	453.6	2.8	453.7	2.8	0.99	0.37
	0.0725	0.0007	0.5593	0.0111	0.5148	451.3	4.4	451.1	7.2	0.99	0.13
	0.0725	0.0005	0.5616	0.0076	0.4867	451.2	2.9	452.6	4.9	0.99	0.32
	0.0705	0.0006	0.5668	0.0069	0.711	438.9	3.7	455.9	4.5	0.96	0.22
	0.0686	0.0006	0.5545	0.0077	0.6418	427.8	3.7	448	5	0.95	0.24
N1965	0.0769	0.0022	0.5753	0.0265	0.6324	477.5	13.4	461.4	17.1	0.97	0.38
	0.07	0.002	0.5328	0.0253	0.617	436.4	12.3	433.6	16.7	0.99	0.34
	0.0721	0.0022	0.5522	0.0368	0.4646	448.6	13.4	446.4	24.1	1	0.32
	0.0717	0.0022	0.5697	0.033	0.5207	446.5	13	457.8	21.4	1.03	0.39
	0.0732	0.0016	0.5737	0.0216	0.5753	455.2	9.5	460.4	13.9	1.01	0.37
	0.0708	0.0016	0.5314	0.0258	0.4658	441.1	9.6	432.8	17.1	0.98	0.44
	0.0732	0.0016	0.5715	0.0245	0.516	455.4	9.7	459	15.8	1.01	0.38
	0.0734	0.0016	0.5595	0.021	0.5767	456.6	9.5	451.2	13.6	0.99	0.48
	0.0736	0.0016	0.5695	0.0181	0.665	457.5	9.3	457.7	11.7	1	0.28
	0.0747	0.0017	0.5806	0.0276	0.4744	464.4	10.1	464.8	17.7	1	0.3
	0.0743	0.0016	0.5861	0.0183	0.6765	462.1	9.4	468.4	11.7	1.01	0.29
	0.0721	0.0015	0.5738	0.0187	0.6516	449.1	9.2	460.5	12	1.03	0.3
	0.074	0.0016	0.5719	0.0232	0.5402	460.5	9.7	459.2	15	1	0.27
	0.0723	0.0016	0.5936	0.0273	0.4884	450.1	9.8	473.1	17.4	1.05	0.37
	0.0748	0.0016	0.5787	0.0192	0.6394	464.9	9.5	463.6	12.4	1	0.28
	0.0723	0.0016	0.5618	0.0273	0.4658	450	9.8	452.7	17.8	1.01	0.32
	0.0737	0.0006	0.5651	0.0147	0.3092	458.1	3.6	454.8	9.6	0.99	0.54
	0.0753	0.0006	0.5653	0.0155	0.3019	467.9	3.7	455	10	0.97	0.25
	0.0738	0.0007	0.564	0.0213	0.2669	458.9	4.5	454.1	13.8	0.99	0.29
	0.0737	0.0007	0.5752	0.0178	0.2879	458.6	4	461.4	11.5	1.01	0.57
	0.0745	0.0008	0.5419	0.0219	0.2589	463.3	4.7	439.7	14.4	0.95	0.32
	0.0755	0.0006	0.5795	0.0143	0.3171	469.4	3.5	464.2	9.2	0.99	0.26
	0.0747	0.0007	0.5758	0.0179	0.2872	464.2	4	461.7	11.5	0.99	0.32
	0.0746	0.0006	0.5838	0.0149	0.3131	463.8	3.6	466.9	9.5	1.01	0.23
It-67-17	0.0734	0.0006	0.566	0.0051	0.8685	456.8	3.4	455.4	3.3	0.99	0.31
	0.0754	0.0005	0.5919	0.0052	0.7087	468.8	2.8	472.1	3.3	0.99	0.26
	0.0772	0.0006	0.6074	0.0045	0.9843	479.5	3.5	481.9	2.8	0.99	0.37
	0.0734	0.0005	0.5693	0.0049	0.7597	456.9	2.9	457.6	3.2	0.99	0.29
	0.0726	0.0005	0.5768	0.0044	0.9064	452	3.1	462.4	2.9	0.97	0.43
	0.0736	0.0004	0.5662	0.005	0.6176	457.7	2.4	455.6	3.2	0.99	0.52
	0.0749	0.0003	0.5817	0.0052	0.5126	465.6	2	465.6	3.3	0.99	0.45
	0.0756	0.0005	0.5841	0.0052	0.6952	469.6	2.8	467.1	3.4	0.99	0.37
	0.0732	0.0004	0.5648	0.0045	0.7513	455.7	2.6	454.7	2.9	0.99	0.56
	0.0735	0.0006	0.5667	0.0055	0.8154	457.3	3.5	455.9	3.5	0.99	0.31
	0.0732	0.0003	0.5659	0.0036	0.6701	455.4	1.9	455.4	2.4	0.99	0.34
	0.0762	0.0007	0.5924	0.0051	0.9752	473.3	4	472.4	3.3	0.99	0.35
	0.0753	0.0004	0.5849	0.0051	0.6513	468	2.6	467.6	3.3	0.99	0.39
	0.0713	0.0005	0.5476	0.0108	0.3407	443.9	2.9	443.4	7.1	0.99	0.42
	0.0729	0.0006	0.5632	0.0063	0.7788	453.5	3.8	453.6	4.1	0.99	0.35
	0.0729	0.0006	0.5635	0.0063	0.7678	453.9	3.8	453.8	4.1	0.99	0.35
	0.0744	0.0003	0.582	0.0038	0.6408	462.4	1.9	465.7	2.5	0.99	0.61
	0.0733	0.0006	0.5655	0.005	0.8624	456.3	3.4	455.1	3.3	0.99	0.28
	0.0725	0.0006	0.5581	0.0062	0.7823	451	3.8	450.3	4	0.99	0.35
	0.0734	0.0008	0.5655	0.0073	0.8552	456.8	4.9	455.1	4.7	0.99	0.57
	0.0735	0.0006	0.5656	0.0056	0.8169	456.9	3.5	455.2	3.6	0.99	0.37
	0.0728	0.0006	0.5629	0.0054	0.799	453.1	3.4	453.4	3.5	0.99	0.41
	0.0729	0.0003	0.5626	0.0033	0.6176	453.7	1.6	453.2	2.2	0.99	0.46
	0.076	0.0005	0.5918	0.0048	0.8733	472.5	3.2	472	3	0.99	0.33
	0.0727	0.0004	0.5622	0.0048	0.6585	452.6	2.5	453	3.1	0.99	0.29
	0.072	0.0004	0.5569	0.0043	0.7017	447.9	2.4	449.5	2.8	0.99	0.39
	0.073	0.0005	0.5627	0.0065	0.6179	454.1	3.1	453.3	4.2	0.99	0.33
	0.0674	0.0003	0.5244	0.0043	0.5753	420.3	1.9	428.1	2.9	0.98	0.47
	0.0733	0.0003	0.5629	0.0037	0.6702	455.7	1.9	453.4	2.4	0.99	0.35
	0.073	0.0004	0.5724	0.0051	0.544	454.1	2.1	459.6	3.3	0.98	0.34
	0.076	0.0007	0.5934	0.0052	0.9965	472.5	4	473	3.3	0.99	0.46
	0.0744	0.0003	0.5772	0.0033	0.6776	462.3	1.7	462.6	2.1	0.99	0.51
	0.076	0.001	0.5923	0.008	0.9433	472.4	5.8	472.4	5.1	0.99	0.59
	0.0747	0.0006	0.5813	0.0058	0.8614	464.6	3.9	465.3	3.7	0.99	0.3
	0.0733	0.0004	0.5638	0.0045	0.6492	455.9	2.3	454	2.9	0.99	0.44
	0.074	0.0004	0.583	0.0121	0.2773	460.4	2.6	466.4	7.7	0.98	0.31
	0.076	0.0004	0.5968	0.0052	0.5649	472.5	2.3	475.2	3.3	0.99	0.34
	0.0746	0.0005	0.5773	0.0052	0.7765	463.6	3.1	462.7	3.4	0.99	0.27
	0.0727	0.0007	0.582	0.0061	0.9166	452.4	4.2	465.8	3.9	0.97	0.32
	0.0756	0.0006	0.5874	0.009	0.4837	469.7	3.4	469.2	5.8	0.99	0.24
	0.0707	0.0004	0.5506	0.0043	0.678	440.2	2.3	445.4	2.8	0.98	0.35
	0.0745	0.0006	0.5853	0.0075	0.6526	463.2	3.7	467.8	4.8	0.99	0.31
It-93-18	0.0742	0.0008	0.576	0.0065	1	461.6	5	461.9	4.2	0.99	0.54
	0.0727	0.0007	0.5588	0.0063	0.8504	452.6	4.2	450.8	4.1	0.99	0.37
	0.071	0.0008	0.5466	0.0062	0.9731	442.1	4.7	442.8	4.1	0.99	0.42
	0.0711	0.0007	0.5474	0.0054	0.9738	443	4.3	443.3	3.5	0.99	0.52
	0.0723	0.0005	0.5583	0.0054	0.7559	450.2	3.2	450.4	3.5	0.99	0.32
	0.0724	0.0009	0.5583	0.007	0.9974	450.4	5.4	450.4	4.5	0.99	0.41
	0.0735	0.0009	0.5686	0.0071	0.9447	457.1	5.2	457.1	4.6	0.99	0.33
	0.0731	0.0008	0.5651	0.0067	0.9064	454.7	4.7	454.8	4.3	0.99	0.35
	0.0741	0.0007	0.5763	0.0059	0.9584	461.1	4.4	462.1	3.8	0.99	0.54
	0.0744	0.0011	0.5825	0.0102	0.8218	462.5	6.4	466.1	6.5	0.99	0.3
	0.0712	0.0008	0.5492	0.0066	0.9482	443.1	4.9	444.5	4.3	0.99	0.35
	0.0757	0.0007	0.5932	0.0068	0.807	470.6	4.2	472.9	4.3	0.99	0.47
	0.0749	0.0007	0.583	0.0065	0.8371	465.4	4.2	466.4	4.2	0.99	0.62
	0.0746	0.0005	0.5802	0.0042	0.8772	463.7	2.8	464.6	2.7	0.99	0.49
	0.0723	0.0005	0.5615	0.0046	0.8004	449.9	2.9	452.5	3	0.99	0.4
	0.0729	0.0008	0.5637	0.0064	0.9336	453.6	4.6	454	4.1	0.99	0.46
	0.0729	0.0006	0.5635	0.0051	0.973	453.6	3.8	453.8	3.3	0.99	0.44
	0.0734	0.0006	0.5689	0.0047	0.9519	456.6	3.5	457.3	3.1	0.99	0.54
	0.0734	0.0005	0.569	0.0048	0.8301	456.6	3.1	457.4	3.1	0.99	0.32
	0.0741	0.0006	0.5747	0.0053	0.8329	460.8	3.4	461	3.4	0.99	0.27
	0.0746	0.0008	0.5782	0.0063	0.9991	463.8	4.9	463.3	4.1	0.99	0.41
	0.0727	0.0006	0.562	0.0055	0.9059	452.1	3.9	452.8	3.6	0.99	0.44
	0.0739	0.0005	0.5741	0.0046	0.7988	459.4	2.9	460.7	3	0.99	1.25
	0.0735	0.0009	0.5678	0.007	0.9538	457.2	5.2	456.6	4.6	0.99	0.6
N1956	0.0736	0.0022	0.5656	0.0241	0.7155	458.1	13.5	455.2	15.6	0.99	0.57
	0.0752	0.0023	0.5913	0.023	0.7775	467.4	13.6	471.7	14.7	1.01	0.54
	0.0752	0.0023	0.5985	0.0229	0.7876	467.5	13.6	476.3	14.6	1.02	0.41
	0.0744	0.0023	0.5624	0.0234	0.7309	462.8	13.6	453.1	15.2	0.98	0.72
	0.0746	0.0023	0.5903	0.0273	0.6656	463.7	13.8	471.1	17.4	1.02	0.92
	0.0716	0.0022	0.5677	0.026	0.6853	445.6	13.5	456.6	16.9	1.02	0.6
	0.0752	0.0023	0.621	0.0263	0.7364	467.4	14.1	490.5	16.5	1.05	0.59
	0.0759	0.0024	0.5919	0.0259	0.7153	471.8	14.2	472.1	16.5	1	0.72
	0.0731	0.0023	0.5564	0.0257	0.6816	454.5	13.8	449.2	16.7	0.99	0.63
	0.0737	0.0024	0.545	0.0306	0.5725	458.6	14.2	441.7	20.1	0.96	0.8
	0.0732	0.0023	0.5519	0.0235	0.7325	455.2	13.7	446.2	15.4	0.98	0.46
	0.0735	0.0023	0.5541	0.0255	0.6839	457.2	13.9	447.7	16.6	0.98	0.95
	0.0714	0.0022	0.5478	0.0245	0.7009	444.8	13.5	443.5	16.1	1	0.61
	0.0751	0.0023	0.5945	0.0255	0.7283	466.6	14	473.8	16.2	1.02	0.46
	0.074	0.0011	0.5812	0.0166	0.5249	460.5	6.7	465.2	10.7	1.01	0.73
	0.0748	0.0011	0.5936	0.0181	0.4986	465	6.8	473.2	11.5	1.02	1.07
	0.0755	0.0012	0.5586	0.0187	0.4626	469.3	7	450.6	12.2	0.96	1
	0.0723	0.0011	0.568	0.0162	0.5245	450.1	6.5	456.7	10.5	1.01	0.44
	0.0731	0.0011	0.5556	0.0179	0.4768	454.6	6.7	448.7	11.7	0.99	0.86
	0.0764	0.0012	0.5976	0.018	0.5035	474.6	6.9	475.7	11.4	1	0.83
	0.0778	0.0015	0.5966	0.0262	0.444	483	9.1	475.1	16.7	0.98	0.61
	0.0772	0.0014	0.6007	0.0221	0.5111	479.5	8.7	477.7	14	1	0.78
	0.0727	0.0013	0.5698	0.0195	0.5417	452.6	8.1	457.9	12.6	1.01	0.15
	0.0717	0.0013	0.5675	0.0208	0.5123	446.5	8.1	456.4	13.5	1.02	0.52
	0.0712	0.0013	0.5702	0.0217	0.4976	443.7	8.1	458.1	14	1.03	0.58
	0.0739	0.0015	0.538	0.0246	0.4294	459.6	8.7	437.1	16.2	0.95	0.71
	0.0739	0.0014	0.5632	0.0244	0.4483	459.5	8.6	453.6	15.9	0.99	0.42
	0.0761	0.0015	0.5818	0.0232	0.4789	473	8.7	465.6	14.9	0.98	0.84
	0.0814	0.0014	0.6182	0.0239	0.445	504.2	8.3	488.7	15	0.97	0.55
	0.0778	0.0014	0.6065	0.0245	0.4309	483	8.1	481.4	15.5	1	0.57
	0.0749	0.0012	0.574	0.0192	0.4973	465.8	7.5	460.6	12.4	0.99	0.51
	0.0746	0.0013	0.5718	0.0212	0.4591	463.6	7.6	459.2	13.7	0.99	0.69
	0.0757	0.0012	0.5927	0.019	0.5138	470.1	7.5	472.6	12.1	1.01	0.36
Sample no.	Isotopic ratios					Age (Ma)				conc.	Th/U
	206Pb/238U	2σ	207Pb/235U	2σ	Rho	206Pb/238U	2σ	207Pb/235U	2σ
Tekturmas AC
TK-17	0.0823	0.0022	0.651	0.052	0.334657	510	13	500	32	0.98	0.230044
	0.083	0.0022	0.73	0.067	0.288797	514	13	542	39	1.05	0.380373
	0.0787	0.0012	0.64	0.03	0.325286	488.3	7.2	498	18	1.02	0.538793
	0.0842	0.0014	0.685	0.039	0.29204	521.3	8.4	528	24	1.01	0.387597
	0.0716	0.0017	0.579	0.045	0.305493	446	10	461	28	1.03	0.535045
	0.0719	0.0019	0.556	0.063	0.233216	447	11	433	39	0.97	0.784314
	0.076	0.0013	0.636	0.032	0.339967	473.9	8.2	496	20	1.05	0.696379
	0.0819	0.0017	0.666	0.047	0.294131	507	10	511	29	1.01	0.238663
	0.0706	0.0016	0.518	0.052	0.225757	439.3	9.9	412	34	0.94	0.280426
	0.0835	0.0018	0.624	0.04	0.336287	517	11	486	25	0.94	0.381679
	0.0721	0.0011	0.528	0.034	0.236926	449	6.6	425	23	0.95	0.704722
	0.073	0.0014	0.585	0.041	0.273638	454	8.5	460	27	1.01	0.314663
	0.0794	0.0018	0.639	0.057	0.254143	492	11	487	35	0.99	0.346981
	0.0723	0.0017	0.565	0.048	0.276769	450	10	448	32	1	0.456621
	0.0731	0.0017	0.541	0.052	0.24195	455	10	435	33	0.96	0.74129
	0.0681	0.0016	0.58	0.049	0.278102	424.9	9.8	462	32	1.09	0.772798
	0.0703	0.0015	0.546	0.041	0.284148	437.7	9.1	435	27	0.99	0.238322
	0.0727	0.0016	0.597	0.057	0.230507	452.3	9.7	463	37	1.02	0.396825
	0.0709	0.0015	0.569	0.046	0.261697	441.2	8.8	449	30	1.02	0.55371
	0.0814	0.0014	0.671	0.044	0.262285	504.3	8.5	515	27	1.02	0.381679
	0.0849	0.0018	0.652	0.041	0.337154	525	11	506	26	0.96	0.42735
	0.0821	0.0013	0.628	0.036	0.276221	508.3	7.8	490	23	0.96	0.144718
	0.0704	0.0011	0.535	0.026	0.321514	438.4	6.6	433	17	0.99	0.722022
	0.0725	0.0012	0.606	0.043	0.233264	451.4	7	474	27	1.05	0.454959
	0.0742	0.0011	0.606	0.027	0.332734	461.4	6.6	478	17	1.04	0.392465
	0.0748	0.0012	0.623	0.03	0.333155	465.2	7.1	487	18	1.05	0.402576
	0.072	0.0018	0.561	0.052	0.269712	448	11	439	35	0.98	0.311042
	0.0718	0.0015	0.611	0.041	0.311332	446.9	9.1	478	26	1.07	0.4095
	0.0797	0.0011	0.659	0.03	0.303179	494.3	6.7	510	18	1.03	0.483325
	0.0827	0.0016	0.665	0.048	0.268037	511.9	9.4	509	29	0.99	0.237643
	0.0823	0.0016	0.67	0.047	0.277139	510	9.3	513	29	1.01	0.328839
	0.0719	0.0016	0.543	0.04	0.302086	447.6	9.5	437	27	0.98	0.49975
	0.0807	0.0014	0.638	0.048	0.230587	500	8.4	491	30	0.98	0.330033
	0.0824	0.0016	0.685	0.034	0.391205	510.1	9.6	525	21	1.03	0.189934
	0.0827	0.0017	0.667	0.048	0.285646	512	10	510	30	1	0.217202
	0.0814	0.0018	0.664	0.053	0.277039	504	11	506	32	1	0.263992
	0.0734	0.0022	0.535	0.055	0.291553	456	13	420	37	0.92	0.433651
	0.0771	0.0013	0.647	0.036	0.303034	478.8	7.8	502	23	1.05	0.302389
	0.082	0.0017	0.675	0.055	0.254435	508	10	513	34	1.01	0.234247
	0.0842	0.0018	0.673	0.055	0.261585	521	11	520	35	1	0.288767
	0.0776	0.0015	0.622	0.045	0.267182	481.7	9.2	483	28	1	0.631313
	0.07073	0.00094	0.56	0.024	0.310099	440.5	5.6	451	15	1.02	0.368053
	0.0801	0.0018	0.671	0.048	0.314139	497	10	513	29	1.03	0.351989
	0.0806	0.0013	0.646	0.039	0.267163	499.6	8	500	24	1	0.25355
	0.0755	0.0015	0.581	0.055	0.209874	469.1	9.1	451	35	0.96	0.343407
	0.0729	0.0014	0.615	0.049	0.241035	453.5	8.4	477	30	1.05	0.522466
	0.0829	0.0015	0.693	0.045	0.278649	513	9.1	531	28	1.04	0.235849
	0.2877	0.0043	4.2	0.14	0.448384	1629	21	1665	27	1.02	0.407997
	0.535	0.01	14.63	0.47	0.581825	2758	42	2782	30	1.01	0.296209
	0.2571	0.0046	3.31	0.15	0.394814	1474	24	1481	36	1	0.468604
	0.1948	0.004	2.11	0.13	0.333281	1146	21	1132	45	0.99	0.341413
	0.2072	0.0022	2.288	0.068	0.357256	1214	12	1204	21	0.99	0.447027
TK-27	0.0727	0.0015	0.524	0.041	0.2637	452.5	8.8	424	29	0.94	0.42
	0.0732	0.0014	0.574	0.035	0.3137	455.3	8.6	455	23	1	0.4
	0.0701	0.0011	0.563	0.027	0.3272	436.5	6.8	450	18	1.03	0.63
	0.0739	0.0021	0.566	0.062	0.2594	459	13	438	40	0.95	0.42
	0.0708	0.0012	0.538	0.029	0.3144	441	7.3	433	19	0.98	0.7
	0.073	0.0017	0.525	0.054	0.2264	454	10	428	37	0.94	0.62
	0.073	0.0011	0.55	0.031	0.2673	454	6.8	441	20	0.97	0.5
	0.0723	0.0015	0.536	0.053	0.2098	449.7	9	422	34	0.94	0.75
	0.0723	0.0015	0.553	0.041	0.2798	449.8	9.2	439	27	0.98	0.6
	0.0736	0.0015	0.52	0.04	0.2649	457.4	9.1	417	27	0.91	0.46
	0.0729	0.0016	0.56	0.035	0.3512	453.6	9.6	447	23	0.99	0.47
	0.0719	0.0012	0.579	0.03	0.3221	447.5	7.3	463	19	1.03	0.55
	0.0731	0.0014	0.589	0.03	0.376	454.6	8.3	467	19	1.03	0.8
	0.0717	0.0013	0.535	0.042	0.231	446.5	7.6	432	28	0.97	0.41
	0.071	0.0014	0.551	0.036	0.3018	441.8	8.2	443	23	1	0.6
	0.0703	0.0011	0.599	0.033	0.284	438.2	6.6	480	21	1.1	0.8
	0.0708	0.0018	0.566	0.058	0.2481	441	11	444	39	1.01	1.01
	0.079	0.0013	0.633	0.031	0.336	489.8	8	494	20	1.01	0.57
	0.0729	0.0012	0.569	0.032	0.2927	453.7	7.1	452	21	1	1.02
	0.0725	0.002	0.562	0.058	0.2673	451	12	437	38	0.97	0.81
	0.0774	0.0015	0.624	0.045	0.2687	480.7	9	488	27	1.02	0.51
	0.0746	0.001	0.554	0.027	0.275	463.5	6.2	444	18	0.96	0.77
	0.0723	0.0013	0.569	0.038	0.2692	450	7.6	452	24	1	0.7
	0.0705	0.0011	0.55	0.032	0.2682	439.1	6.9	440	21	1	0.57
	0.0731	0.0016	0.554	0.042	0.2887	454.7	9.8	439	27	0.97	0.75
	0.0727	0.0012	0.639	0.045	0.2344	452.3	7	494	28	1.09	0.33
	0.072	0.0016	0.553	0.047	0.2615	448.2	9.6	437	31	0.98	0.42
	0.0733	0.0015	0.565	0.049	0.236	455.8	9.2	448	33	0.98	0.57
	0.0713	0.0018	0.531	0.047	0.2852	444	11	421	31	0.95	0.61
	0.0725	0.0016	0.522	0.04	0.288	450.9	9.8	428	26	0.95	0.51
	0.0728	0.0016	0.565	0.038	0.3268	452.9	9.6	452	26	1	0.53
	0.0737	0.0016	0.538	0.041	0.2849	458.1	9.5	430	27	0.94	0.94
	0.0732	0.0011	0.552	0.028	0.2963	455.3	6.7	443	19	0.97	0.44
	0.0708	0.0013	0.495	0.049	0.1855	440.7	7.7	399	33	0.91	0.63
	0.0733	0.0014	0.549	0.036	0.2913	456.1	8.4	438	23	0.96	0.51
	0.0708	0.001	0.498	0.028	0.2512	440.9	6.3	407	19	0.92	1.08
	0.0687	0.0011	0.527	0.032	0.2637	428.3	6.7	425	21	0.99	0.84
	0.0723	0.0019	0.525	0.053	0.2603	450	11	419	37	0.93	0.77
	0.0715	0.0013	0.552	0.04	0.2509	445.3	8	439	26	0.99	0.76
	0.0746	0.0011	0.55	0.032	0.2534	463.8	6.8	440	21	0.95	0.57
	0.0724	0.0014	0.531	0.029	0.3541	450.3	8.3	429	19	0.95	0.48
	0.0727	0.0015	0.536	0.05	0.2212	452.4	9.1	424	33	0.94	0.8
	0.0735	0.0013	0.592	0.036	0.2909	457	7.7	466	23	1.02	0.77
	0.0738	0.0016	0.558	0.037	0.327	458.7	9.4	443	25	0.97	0.32
	0.0712	0.0014	0.561	0.04	0.2758	443.3	8.5	447	26	1.01	0.61
	0.07104	0.00094	0.558	0.024	0.3076	442.3	5.6	448	15	1.01	0.66
	0.0742	0.0017	0.526	0.053	0.2274	461	10	415	35	0.9	0.42
	0.0721	0.001	0.606	0.026	0.3233	448.7	6	479	17	1.07	0.79
	0.0729	0.0021	0.543	0.057	0.2744	453	12	432	38	0.95	0.62
	0.075	0.0015	0.577	0.046	0.2509	466.1	9.3	454	29	0.97	0.42
	0.0715	0.0016	0.522	0.037	0.3157	445.2	9.4	419	25	0.94	0.63
	0.07824	0.00094	0.618	0.031	0.2395	485.5	5.6	485	19	1	0.3
	0.0735	0.0014	0.548	0.038	0.2747	457.1	8.6	436	25	0.95	0.44
	0.0717	0.00089	0.59	0.027	0.2712	446.4	5.4	470	17	1.05	0.31
	0.0694	0.0013	0.536	0.046	0.2183	432.6	7.8	427	30	0.99	0.5
	0.2641	0.003	3.363	0.085	0.4494	1510	15	1491	20	0.99	0.42
	0.3318	0.0035	5.3	0.11	0.5082	1846	17	1865	18	1.01	0.45
	0.0811	0.0011	0.628	0.038	0.2242	502.7	6.7	489	24	0.97	0.58
	0.4123	0.0048	8.53	0.14	0.7093	2228	21	2287	15	1.03	0.59
	0.4778	0.0057	10.71	0.2	0.6388	2516	25	2495	17	0.99	0.76
	0.4428	0.0057	9.97	0.24	0.5348	2362	25	2426	22	1.03	0.43
	0.1638	0.0023	1.611	0.065	0.348	977	13	968	25	0.99	0.59
	0.1011	0.0014	0.818	0.037	0.3061	620.8	8.2	606	22	0.98	0.35
	0.1294	0.0025	1.143	0.072	0.3067	786	14	760	34	0.97	0.49
	0.4498	0.0064	9.84	0.21	0.6667	2393	28	2416	20	1.01	0.97
	0.1813	0.0028	1.812	0.084	0.3331	1074	15	1041	30	0.97	0.69
	0.3231	0.005	4.74	0.12	0.6113	1804	24	1773	22	0.98	0.55
	0.4643	0.0043	10.31	0.17	0.5617	2458	19	2460	16	1	1.01
Sample no.	Isotopic ratios					Age (Ma)				conc.	Th/U
	206Pb/238U	1σ	207Pb/235U	1σ	Rho	206Pb/238U	1σ	207Pb/235U	1σ
Zharma AC
ZH-2-4/2	0.0514146	0.000637672	0.39249	0.0134187	0.3628	323.201	3.91358	336.187	9.7874	0.96	0.864847
	0.0527837	0.000739455	0.386896	0.0126109	0.4298	331.589	4.53138	332.099	9.23557	0.99	0.636367
	0.0494723	0.000539818	0.365465	0.0126615	0.315	311.281	3.32011	316.287	9.41773	0.98	0.411116
	0.0505642	0.000694146	0.375561	0.0136704	0.3771	317.985	4.26284	323.767	10.0934	0.98	0.644481
	0.0556248	0.000822163	0.399682	0.0102645	0.5755	348.963	5.02426	341.417	7.44988	0.97	0.844422
	0.0512035	0.000814562	0.362754	0.015042	0.3836	321.906	4.99825	314.269	11.2098	0.97	0.514918
	0.0496986	0.000605259	0.403403	0.012753	0.3852	312.671	3.72085	344.114	9.22997	0.9	0.803501
	0.0516688	0.000777383	0.398188	0.0147712	0.4056	324.759	4.76835	340.333	10.7296	0.95	0.629489
	0.0536941	0.00060797	0.389844	0.0134679	0.3278	337.161	3.72397	334.256	9.84194	0.99	0.657437
	0.049645	0.000507532	0.374404	0.011125	0.3441	312.341	3.12158	322.912	8.22184	0.96	0.751975
	0.0520329	0.00058835	0.366603	0.0122438	0.3386	326.99	3.60948	317.132	9.09966	0.96	0.811039
	0.0548346	0.000655177	0.410447	0.0116712	0.4202	344.136	4.0083	349.197	8.40547	0.98	0.405809
	0.0516242	0.000548447	0.390472	0.00839943	0.4939	324.485	3.36652	334.714	6.13785	0.96	0.384667
	0.0525447	0.000638478	0.39525	0.0130201	0.3689	330.126	3.91448	338.197	9.4781	0.97	0.602877
	0.0533325	0.000798734	0.392879	0.0182291	0.3228	334.949	4.89161	336.471	13.2906	0.99	0.425912
	0.051211	0.000646641	0.383383	0.014064	0.3442	321.952	3.96925	329.524	10.3252	0.97	0.663393
	0.0507049	0.000675353	0.384883	0.0144524	0.3547	318.848	4.14709	330.625	10.5987	0.96	0.554691
	0.0504927	0.000660144	0.365968	0.0121353	0.3943	317.546	4.05464	316.661	9.02326	0.99	0.918813
	0.0517452	0.000714539	0.396571	0.0130054	0.4211	325.227	4.38311	339.158	9.45843	0.95	0.655114
	0.0517548	0.000704102	0.394879	0.0143844	0.3735	325.286	4.31916	337.927	10.4735	0.96	0.812275
	0.0515185	0.000881172	0.377985	0.0196455	0.3291	323.837	5.40492	325.555	14.4777	0.99	0.600905
	0.0531697	0.000785491	0.404047	0.0164934	0.3619	333.953	4.81135	344.579	11.9301	0.96	0.541592
	0.0556059	0.000798169	0.401334	0.0130764	0.4405	348.847	4.87793	342.615	9.47781	0.98	0.580288
	0.0520298	0.000666581	0.386978	0.0139708	0.3549	326.971	4.08835	332.159	10.2303	0.98	0.521487
	0.0530117	0.000547723	0.390732	0.00904805	0.4462	332.985	3.35791	334.904	6.60997	0.99	0.577932
	0.0536468	0.000703819	0.438667	0.0188041	0.3061	336.872	4.30994	369.312	13.2739	0.9	0.589178
	0.0536539	0.000811047	0.400723	0.0146555	0.4133	336.916	4.96544	342.173	10.6263	0.98	0.914587
	0.0543006	0.000766658	0.415061	0.0158647	0.3694	340.871	4.69126	352.513	11.3863	0.96	0.681795
	0.0517276	0.000720624	0.377605	0.0145123	0.3625	325.119	4.42045	325.275	10.6988	0.99	0.612952
	0.0517438	0.000679651	0.416584	0.0148106	0.3695	325.219	4.16946	353.606	10.6187	0.91	0.438199
	0.0496153	0.000768997	0.382583	0.0202498	0.2928	312.159	4.72595	328.937	14.8733	0.94	0.5135
	0.0558982	0.00105566	0.449996	0.0206305	0.4119	350.632	6.44774	377.276	14.4491	0.92	0.781336
	0.0525157	0.000853441	0.358523	0.016361	0.3561	329.948	5.23016	311.111	12.2303	0.94	0.671969
	0.0553553	0.000659311	0.420277	0.0173705	0.2882	347.317	4.03162	356.249	12.4209	0.97	0.573543
	0.0515658	0.00068627	0.399124	0.0150669	0.3525	324.128	4.21068	341.013	10.9369	0.94	0.831441
	0.0516991	0.000949172	0.413252	0.0212909	0.3564	324.945	5.82062	351.214	15.2988	0.92	0.495603
	0.0520669	0.00063487	0.380128	0.0123628	0.3749	327.199	3.8941	327.132	9.0982	0.99	0.817724
	0.0536235	0.000757714	0.412645	0.0134609	0.4332	336.729	4.63951	350.778	9.6784	0.95	0.371462
	0.049821	0.00060312	0.362655	0.0108145	0.406	313.422	3.70732	314.195	8.06129	0.99	0.705592
	0.0552179	0.00101686	0.427623	0.0181609	0.4336	346.477	6.21489	361.487	12.9191	0.95	0.799221
	0.0541901	0.000923128	0.389961	0.0184336	0.3604	340.195	5.64795	334.341	13.4679	0.98	0.457276
	0.0486397	0.000555215	0.355361	0.0107823	0.3762	306.165	3.41713	308.746	8.0804	0.99	0.440175
	0.0553246	0.000559735	0.410391	0.0115393	0.3598	347.129	3.42426	349.157	8.3109	0.99	0.372567
	0.0564127	0.000836487	0.429916	0.0192276	0.3315	353.773	5.10796	363.117	13.6557	0.97	0.588524
	0.0536846	0.000638196	0.407536	0.0119562	0.4052	337.103	3.90871	347.099	8.62831	0.97	0.452324
	0.0530488	0.000709083	0.420619	0.0135538	0.4148	333.212	4.3445	356.494	9.69055	0.93	0.908792
	0.0551998	0.000757258	0.380267	0.0178972	0.2915	346.367	4.63001	327.235	13.1678	0.94	0.628071
	0.051613	0.000939477	0.404409	0.0199604	0.3688	324.417	5.76168	344.841	14.4332	0.93	0.511713
	0.0511418	0.000690896	0.392741	0.0133249	0.3982	321.528	4.24066	336.37	9.71727	0.95	0.631526
	0.053135	0.000595797	0.40105	0.00997207	0.451	333.74	3.65142	342.41	7.23081	0.97	0.579292
	0.0491745	0.000607967	0.358964	0.0113227	0.392	309.452	3.73925	311.441	8.4627	0.99	0.543608
	0.0556164	0.00113072	0.412183	0.0240619	0.3483	348.911	6.9076	350.446	17.3025	0.99	0.506816
	0.0554129	0.000831638	0.403287	0.017406	0.3477	347.668	5.08308	344.03	12.5967	0.98	0.5272
	0.0511392	0.000688336	0.36533	0.0146226	0.3363	321.512	4.22499	316.186	10.8768	0.98	0.6967
	0.0548966	0.000750107	0.409999	0.0169646	0.3302	344.514	4.58764	348.874	12.2191	0.98	0.524881
	0.053093	0.000719913	0.390117	0.0153246	0.3452	333.483	4.41056	334.455	11.1958	0.99	0.543475
	0.049748	0.000761673	0.362002	0.0137518	0.403	312.974	4.68042	313.708	10.2543	0.99	0.52445
	0.0502294	0.000543351	0.395997	0.0109017	0.3929	315.93	3.33951	338.741	7.93274	0.93	0.820874
	0.0500189	0.000454485	0.367666	0.0106658	0.3132	314.638	2.7954	317.922	7.92144	0.98	0.909438
ZH-1-15	0.0542707	0.00120174	0.409387	0.021468	0.4223	340.688	7.35041	348.434	15.4683	0.97	0.642615
	0.0537037	0.00101168	0.388553	0.0156877	0.4666	337.22	6.192	333.312	11.4739	0.98	0.696644
	0.0546542	0.00100885	0.386556	0.0155128	0.46	343.033	6.16922	331.85	11.3624	0.96	0.740063
	0.055077	0.00123749	0.391974	0.0334692	0.2631	345.616	7.56326	335.81	24.4154	0.97	0.44224
	0.0548947	0.00121003	0.390362	0.0221454	0.3886	344.502	7.39675	334.634	16.1744	0.97	0.608973
	0.0576893	0.0013314	0.412112	0.020872	0.4557	361.558	8.11697	350.395	15.0099	0.96	0.541644
	0.05332	0.00119221	0.391352	0.0184006	0.4756	334.872	7.29869	335.356	13.4304	0.99	0.71073
	0.0548827	0.00134886	0.385439	0.0340486	0.2782	344.429	8.24502	331.032	24.9551	0.96	0.494893
	0.0553704	0.00116702	0.442739	0.0220536	0.4231	347.409	7.13084	372.182	15.5231	0.93	0.774315
	0.0569386	0.00108439	0.410969	0.0160439	0.4878	356.981	6.61666	349.573	11.5482	0.97	0.441574
	0.0537274	0.000943226	0.376038	0.0168338	0.3922	337.365	5.77327	324.118	12.4237	0.95	0.561036
	0.0582581	0.00128648	0.459332	0.0223731	0.4534	365.023	7.83913	383.793	15.5691	0.94	0.576995
	0.0586549	0.0013269	0.401965	0.0226705	0.4011	367.44	8.08225	343.072	16.4209	0.93	0.534666
	0.054462	0.000964742	0.386664	0.0166824	0.4106	341.858	5.9008	331.929	12.2177	0.97	0.625546
	0.0544076	0.00110618	0.410639	0.0227784	0.3665	341.525	6.76543	349.335	16.3977	0.97	0.495604
	0.0531853	0.00106143	0.377947	0.0239512	0.3149	334.048	6.49941	325.526	17.6506	0.97	0.329377
	0.0577194	0.00131956	0.426805	0.0247991	0.3935	361.741	8.04459	360.905	17.6499	0.99	0.305831
	0.0549547	0.00102297	0.38348	0.0168694	0.4232	344.869	6.25374	329.595	12.3831	0.95	0.898713
	0.0592926	0.00138141	0.410382	0.0218687	0.4372	371.322	8.40907	349.15	15.7458	0.93	0.669242
	0.0535464	0.00127869	0.361868	0.0267434	0.3231	336.258	7.82615	313.609	19.9405	0.93	0.605247
	0.0545638	0.00130638	0.412621	0.0225115	0.4388	342.48	7.98788	350.761	16.1829	0.97	0.326833
	0.0545802	0.000996278	0.426864	0.0218219	0.3571	342.58	6.09284	360.947	15.5308	0.94	0.684493
	0.0574813	0.00155008	0.430625	0.0237189	0.4896	360.29	9.45132	363.62	16.8362	0.99	0.65873
	0.0549114	0.0011946	0.404495	0.0195521	0.4501	344.605	7.30237	344.903	14.1372	0.99	0.94877
	0.0564555	0.00115162	0.427053	0.0228599	0.3811	354.034	7.02969	361.082	16.2673	0.98	0.3183
	0.0531217	0.00098244	0.393263	0.0207357	0.3508	333.659	6.01645	336.75	15.1135	0.99	0.838391
	0.0578769	0.00134518	0.421112	0.025507	0.3837	362.701	8.19953	356.846	18.2263	0.98	0.548588
	0.0528049	0.000870292	0.377793	0.0155804	0.3996	331.719	5.33188	325.413	11.4843	0.98	0.864855
	0.0532006	0.00109268	0.411169	0.0195193	0.4326	334.142	6.69046	349.716	14.0468	0.95	0.677884
	0.0530265	0.000896171	0.412583	0.0169511	0.4114	333.076	5.48912	350.734	12.187	0.94	0.95084
	0.05527	0.00105161	0.396258	0.0208078	0.3623	346.796	6.42678	338.931	15.1335	0.97	0.717811
	0.0529887	0.00107028	0.405722	0.0197365	0.4152	332.845	6.55472	345.79	14.258	0.96	0.360389
	0.0542029	0.00107179	0.35888	0.0171745	0.4132	340.274	6.55653	311.378	12.8349	0.91	0.63535
	0.053739	0.000959788	0.382401	0.0172874	0.3951	337.436	5.87448	328.804	12.6997	0.97	0.652345
	0.0530234	0.00105386	0.394363	0.0217161	0.3609	333.057	6.45403	337.552	15.8154	0.98	0.757472
	0.053968	0.00100298	0.401119	0.019412	0.384	338.837	6.13726	342.459	14.0697	0.98	0.880239
	0.0556929	0.00105844	0.388435	0.0182214	0.4051	349.378	6.46597	333.225	13.3275	0.95	0.60527
	0.0535787	0.00108851	0.436888	0.0232076	0.3825	336.455	6.66265	368.056	16.4017	0.91	0.79866
	0.0531779	0.000924923	0.378198	0.0171694	0.3831	334.003	5.66425	325.712	12.6514	0.97	0.816031
ZH-1-13	0.0562037	0.000415893	0.419976	0.0029881	0.9615	352.497	2.53835	356.034	2.13671	0.99	1.02
	0.053528	0.000529185	0.390588	0.00460885	0.8378	336.145	3.23802	334.799	3.36531	0.99	0.51
	0.0541459	0.000366914	0.401793	0.00346339	0.7861	339.925	2.24379	342.948	2.5087	0.99	0.65
	0.0547393	0.000415703	0.398623	0.00532478	0.5685	343.553	2.54072	340.649	3.86574	0.99	0.47
	0.0530951	0.000580918	0.392005	0.00503608	0.8516	333.496	3.55603	335.833	3.67353	0.99	0.51
	0.0549103	0.000562688	0.399167	0.00577639	0.7081	344.598	3.43851	341.044	4.19198	0.98	0.51
	0.0564288	0.000209136	0.426468	0.00319172	0.4952	353.87	1.27617	360.665	2.27192	0.98	0.91
	0.0547595	0.000515345	0.405058	0.00399363	0.9545	343.676	3.14965	345.31	2.88606	0.99	0.49
	0.0562691	0.000442562	0.420399	0.00448805	0.7367	352.896	2.70096	356.336	3.20833	0.99	0.61
	0.0543084	0.000418628	0.403673	0.0044803	0.6945	340.918	2.55964	344.309	3.24095	0.99	0.47
	0.0478885	0.000246138	0.365106	0.00461668	0.4065	301.545	1.5142	316.02	3.43396	0.95	0.78
	0.0535172	0.000349628	0.405211	0.00326371	0.8111	336.079	2.13935	345.421	2.35831	0.97	1.01
	0.0526177	0.000293399	0.400298	0.00500921	0.4456	330.573	1.79683	341.864	3.63229	0.96	0.59
	0.0558899	0.000477778	0.423576	0.00430251	0.8416	350.581	2.91693	358.605	3.06883	0.97	0.5
	0.0532711	0.000491722	0.400556	0.0042862	0.8626	334.573	3.00952	342.051	3.10744	0.97	0.59
	0.0535808	0.000427996	0.407225	0.00483003	0.6735	336.468	2.61873	346.875	3.48512	0.96	0.6
	0.0524191	0.000546769	0.387007	0.00482556	0.8365	329.356	3.34914	332.181	3.53265	0.99	0.6
	0.054768	0.000508427	0.403519	0.00476976	0.7854	343.728	3.10735	344.197	3.45072	0.99	0.56
	0.0540271	0.00047714	0.400012	0.00434515	0.813	339.199	2.91818	341.657	3.15141	0.99	0.66
	0.0549152	0.000462626	0.408875	0.00405877	0.8487	344.628	2.82703	348.064	2.92518	0.99	0.62
	0.0539606	0.000289492	0.39634	0.00299805	0.7092	338.792	1.77064	338.99	2.18011	0.99	0.71
	0.0541417	0.000507714	0.394506	0.00421487	0.8777	339.899	3.10484	337.656	3.06899	0.99	0.5
	0.0546462	0.000463003	0.399059	0.00483826	0.6988	342.984	2.83006	340.965	3.51144	0.99	0.65
	0.0542768	0.00047193	0.39962	0.00399762	0.8692	340.725	2.88564	341.372	2.90016	0.99	0.61
	0.0529053	0.000432587	0.390107	0.00472952	0.6744	332.334	2.64851	334.448	3.45462	0.99	0.57
	0.0531595	0.000382732	0.400753	0.00388353	0.743	333.89	2.34271	342.194	2.81511	0.97	0.78
	0.0504889	0.000363111	0.386566	0.0035287	0.7879	317.522	2.22826	331.858	2.58408	0.95	0.65
	0.0529467	0.000562382	0.400345	0.00676571	0.6285	332.587	3.44305	341.898	4.90582	0.97	0.54
	0.0540438	0.000438243	0.397042	0.00358836	0.8972	339.3	2.68024	339.501	2.60806	0.99	0.52
	0.0542094	0.000475838	0.398288	0.00432203	0.8089	340.313	2.90972	340.406	3.1385	0.99	0.7
	0.0543121	0.000489877	0.399413	0.00369018	0.9763	340.942	2.99527	341.222	2.67752	0.99	0.68
	0.0531709	0.000384552	0.394344	0.00425577	0.6702	333.96	2.35383	337.538	3.09913	0.98	0.63
	0.0542072	0.000473015	0.399991	0.00460886	0.7573	340.3	2.89246	341.642	3.34272	0.99	0.53
	0.0539725	0.000360584	0.391424	0.00409515	0.6386	338.865	2.20544	335.409	2.98842	0.98	0.51
	0.0528271	0.000510186	0.388224	0.00550494	0.6811	331.855	3.12385	333.072	4.02648	0.99	0.57
	0.04958	0.000299566	0.373351	0.00583105	0.3869	311.943	1.8399	322.134	4.3112	0.96	0.48
	0.0509553	0.000313636	0.375056	0.00774553	0.298	320.384	1.9238	323.394	5.7196	0.99	0.49
	0.0544067	0.000436803	0.404156	0.0045614	0.7114	341.519	2.67052	344.658	3.29848	0.99	0.51
	0.0558117	0.000306771	0.421367	0.00275758	0.8399	350.104	1.87304	357.028	1.96994	0.98	0.82
	0.0536376	0.000501594	0.393767	0.00416509	0.8841	336.816	3.06887	337.117	3.03435	0.99	0.65
	0.0540714	0.000489845	0.399034	0.00419012	0.8627	339.469	2.99576	340.947	3.04109	0.99	0.49
	0.05405	0.00049081	0.398616	0.00419422	0.863	339.338	3.00172	340.644	3.04497	0.99	0.57
	0.0545461	0.000483653	0.398345	0.00400207	0.8826	342.372	2.95656	340.447	2.90604	0.99	0.57
	0.0538751	0.000452379	0.40252	0.00427841	0.79	338.269	2.76714	343.474	3.09746	0.98	0.62
	0.0541441	0.000417977	0.3992	0.003509	0.8782	339.914	2.55606	341.068	2.54645	0.99	0.54
	0.0541571	0.000506262	0.397652	0.00466089	0.7975	339.993	3.09591	339.944	3.38611	0.99	0.68
	0.0541301	0.000295593	0.396706	0.00288707	0.7504	339.828	1.80767	339.256	2.09886	0.99	0.8
	0.0543561	0.000497874	0.397133	0.00425532	0.8548	341.21	3.04404	339.567	3.09261	0.99	0.66
	0.0542569	0.000421302	0.397921	0.00371085	0.8326	340.604	2.57611	340.139	2.69539	0.99	0.65
	0.0540721	0.000478459	0.399816	0.00438433	0.8069	339.474	2.92613	341.515	3.18027	0.99	0.6
	0.0543159	0.000492672	0.407241	0.0044993	0.821	340.964	3.01235	346.886	3.24645	0.98	0.53
	0.0531675	0.000369356	0.412311	0.00427853	0.6695	333.939	2.26082	350.538	3.07606	0.95	0.57
	0.055307	0.000416596	0.427884	0.00432223	0.7457	347.022	2.54481	361.673	3.07359	0.95	0.63
	0.0537242	0.000436736	0.39171	0.00407315	0.7818	337.345	2.67184	335.618	2.97175	0.99	0.53
	0.0543969	0.000439439	0.408965	0.00466612	0.708	341.46	2.68666	348.13	3.3627	0.98	0.55
	0.054066	0.000372114	0.395244	0.00360558	0.7545	339.436	2.27576	338.193	2.62395	0.99	0.63
	0.0539552	0.000427182	0.399941	0.00431702	0.7335	338.758	2.61282	341.605	3.13117	0.99	0.41
	0.0542571	0.000417769	0.400426	0.0033938	0.9085	340.605	2.55451	341.957	2.46069	0.99	0.72
	0.0541087	0.000494003	0.398822	0.00474078	0.7681	339.698	3.02108	340.793	3.44127	0.99	0.47
	0.0538905	0.000333586	0.396742	0.00350029	0.7016	338.363	2.04047	339.282	2.5446	0.99	0.74
Sample no.	Isotopic ratios					Age (Ma)				conc.	Th/U
	206Pb/238U	1σ	207Pb/235U	1σ	Rho	206Pb/238U	1σ	207Pb/235U	1σ
Char AC
CH-27-16	0.0563	0.0008	0.4081	0.0116	0.527	353	5	348	8	0.98	0.45
	0.0519	0.0008	0.3798	0.0108	0.5273	326	5	327	8	1	0.7
	0.0518	0.0009	0.3968	0.015	0.4506	325	5	339	11	1.04	0.78
	0.0575	0.0012	0.4082	0.0213	0.3903	361	7	348	15	0.96	0.26
	0.0522	0.0009	0.409	0.017	0.4317	328	6	348	12	1.06	0.56
	0.0533	0.0008	0.3871	0.011	0.5283	335	5	332	8	0.99	0.44
	0.0521	0.0009	0.3825	0.016	0.4263	327	6	329	12	1	0.58
	0.0514	0.0008	0.3727	0.0117	0.4927	323	5	322	9	1	0.69
	0.0519	0.0007	0.3771	0.0092	0.5816	326	5	325	7	1	0.45
	0.051	0.0009	0.3846	0.0164	0.4239	321	6	330	12	1.03	0.86
	0.052	0.0011	0.3867	0.0216	0.3814	327	7	332	16	1.02	0.38
	0.0534	0.0007	0.4195	0.0084	0.6796	335	4	356	6	1.06	0.88
	0.0536	0.0011	0.3944	0.0198	0.3959	337	7	338	14	1	0.53
	0.0521	0.001	0.3849	0.0171	0.4154	328	6	331	13	1.01	0.89
	0.0533	0.0011	0.4283	0.0168	0.5035	335	6	362	12	1.08	0.72
	0.0527	0.0009	0.388	0.0084	0.7594	331	5	333	6	1	0.47
	0.0528	0.0011	0.4	0.0176	0.4691	332	7	342	13	1.03	0.62
	0.0529	0.0009	0.3998	0.0102	0.6671	332	6	341	7	1.03	0.65
	0.0541	0.0009	0.3992	0.0088	0.7523	340	5	341	6	1	0.46
	0.0519	0.0009	0.3677	0.0104	0.6181	326	6	318	8	0.98	0.99
	0.0552	0.001	0.423	0.0141	0.5557	346	6	358	10	1.03	0.63
	0.0526	0.0011	0.3695	0.0164	0.4605	330	7	319	12	0.97	0.59
	0.0533	0.0009	0.404	0.0114	0.6231	334	6	345	8	1.03	0.59
	0.0715	0.0012	0.5421	0.0126	0.7239	445	7	440	8	0.99	0.61
	0.053	0.0009	0.3802	0.0116	0.5854	333	6	327	9	0.98	0.64
	0.0522	0.001	0.3823	0.0139	0.5208	328	6	329	10	1	0.66
	0.0522	0.001	0.3873	0.0156	0.4913	328	6	332	11	1.01	0.6
	0.0525	0.0011	0.388	0.017	0.4678	330	7	333	12	1.01	0.72
	0.0526	0.0008	0.3832	0.012	0.5145	331	5	329	9	1	0.63
	0.0547	0.0009	0.4049	0.0115	0.5508	343	5	345	8	1.01	0.68
	0.0518	0.0009	0.4079	0.014	0.4928	326	5	347	10	1.07	0.84
	0.0532	0.0009	0.3869	0.0135	0.4842	334	5	332	10	0.99	0.61
	0.0528	0.0008	0.3812	0.0099	0.5829	331	5	328	7	0.99	0.73
	0.0528	0.0008	0.3991	0.012	0.5318	331	5	341	9	1.03	0.75
	0.0549	0.0008	0.4107	0.0084	0.6931	345	5	349	6	1.01	0.9
	0.0531	0.0008	0.3879	0.0098	0.5946	333	5	333	7	1	0.68
	0.0514	0.0007	0.3882	0.0076	0.7228	323	4	333	6	1.03	0.81
	0.0526	0.0009	0.3969	0.0146	0.4734	331	6	339	11	1.03	0.67
	0.0514	0.0009	0.3996	0.0139	0.4881	323	5	341	10	1.06	0.67
	0.0513	0.0008	0.3737	0.0099	0.5716	322	5	322	7	1	0.72
	0.0522	0.0007	0.3972	0.0083	0.6872	328	5	340	6	1.03	0.71
	0.0523	0.0008	0.3933	0.0119	0.5277	329	5	337	9	1.02	0.8
CH-37-16	0.0546	0.0006	0.4089	0.0088	0.5088	343	4	348	6	1.02	0.52
	0.0524	0.0007	0.3728	0.0105	0.4398	329	4	322	8	0.98	0.97
	0.0747	0.0009	0.595	0.0148	0.4865	464	5	474	9	1.02	0.4
	0.0704	0.0009	0.5673	0.0166	0.4562	438	6	456	11	1.04	0.39
	0.0673	0.0008	0.5092	0.0125	0.4819	420	5	418	8	1	0.31
	0.0527	0.0006	0.4103	0.0106	0.4625	331	4	349	8	1.05	0.66
	0.0525	0.0008	0.3979	0.0148	0.4005	330	5	340	11	1.03	0.45
	0.0597	0.0009	0.4361	0.0157	0.4094	374	5	368	11	0.98	0.62
	0.053	0.0006	0.3883	0.01	0.4616	333	4	333	7	1	0.75
	0.0533	0.0006	0.3847	0.0079	0.5205	335	3	331	6	0.99	0.89
	0.0536	0.0013	0.3972	0.0129	0.7324	337	8	340	9	1.01	0.73
	0.0523	0.0012	0.3812	0.0108	0.8177	329	7	328	8	1	0.48
	0.0519	0.0013	0.3958	0.0151	0.6488	326	8	339	11	1.04	1.01
	0.0544	0.0013	0.3984	0.0128	0.736	342	8	340	9	1	0.76
	0.0577	0.0014	0.4378	0.0128	0.7975	362	8	369	9	1.02	0.69
	0.0677	0.0017	0.5356	0.0191	0.6889	422	10	436	13	1.03	0.32
	0.0595	0.0015	0.473	0.0165	0.6959	372	9	393	11	1.06	1.16
	0.0505	0.0013	0.3809	0.0172	0.5742	317	8	328	13	1.03	0.72
	0.053	0.0013	0.3871	0.0121	0.7562	333	8	332	9	1	0.32
	0.0708	0.0017	0.5524	0.0176	0.7503	441	10	447	11	1.01	0.53
	0.0554	0.0012	0.4211	0.0158	0.5654	348	7	357	11	1.03	0.74
	0.051	0.001	0.3713	0.0107	0.6755	321	6	321	8	1	0.8
	0.0551	0.0011	0.4082	0.0115	0.688	346	7	348	8	1	0.99
	0.0568	0.0011	0.4452	0.0121	0.7113	356	7	374	8	1.05	2.09
	0.051	0.001	0.3967	0.0122	0.6465	321	6	339	9	1.06	0.82
	0.0554	0.0013	0.4232	0.0189	0.5097	347	8	358	13	1.03	0.71
	0.0592	0.0012	0.4436	0.0134	0.6548	371	7	373	9	1.01	0.33
	0.053	0.0011	0.3933	0.0127	0.6232	333	7	337	9	1.01	0.9
CH-01-17	0.0515	0.0004	0.3823	0.0038	0.7315	324	2	329	3	0.98	0.55
	0.0496	0.0004	0.3632	0.0033	0.9324	312	3	315	2	0.99	0.49
	0.0514	0.0004	0.3777	0.0036	0.8846	323	3	325	3	0.99	0.71
	0.0527	0.0004	0.3916	0.0059	0.5409	331	3	336	4	0.98	0.32
	0.0501	0.0005	0.3655	0.0037	0.939	315	3	316	3	0.99	0.67
	0.0566	0.0004	0.4158	0.0049	0.6661	355	3	353	4	0.99	0.61
	0.0518	0.0005	0.3761	0.0044	0.7866	325	3	324	3	0.99	0.45
	0.051	0.0006	0.3743	0.0053	0.8699	321	4	323	4	0.99	0.65
	0.0512	0.0004	0.38	0.0033	0.8649	322	2	327	2	0.98	0.61
	0.0535	0.0005	0.395	0.0038	0.8924	336	3	338	3	0.99	0.63
	0.0558	0.0006	0.4083	0.0041	0.9786	350	3	348	3	0.99	0.31
	0.0537	0.0005	0.3978	0.0046	0.7845	337	3	340	3	0.99	0.52
	0.055	0.0005	0.4016	0.0046	0.7268	345	3	343	3	0.99	0.96
	0.057	0.0003	0.4239	0.0054	0.4255	357	2	359	4	0.99	0.77
	0.0512	0.0005	0.375	0.004	0.942	322	3	323	3	0.99	0.32
	0.0561	0.0003	0.4193	0.0032	0.7991	352	2	356	2	0.98	0.7
	0.0513	0.0004	0.3819	0.004	0.6479	322	2	328	3	0.98	0.59
	0.0532	0.0005	0.3915	0.0041	0.9095	334	3	335	3	0.99	0.98
	0.0518	0.0004	0.3793	0.0049	0.6749	326	3	327	4	0.99	0.56
	0.0516	0.0005	0.3778	0.0049	0.7455	324	3	325	4	0.99	0.42
	0.0515	0.0005	0.3774	0.0049	0.7445	324	3	325	4	0.99	0.42
	0.0518	0.0004	0.3803	0.0034	0.9196	325	3	327	2	0.99	0.69
	0.0723	0.0006	0.5599	0.005	0.9299	450	4	451	3	0.99	0.57
	0.0543	0.0003	0.4025	0.004	0.4742	341	2	343	3	0.99	0.51
	0.0501	0.0005	0.3667	0.0037	0.9166	315	3	317	3	0.99	0.41
	0.0522	0.0004	0.3803	0.0029	0.9701	328	3	327	2	0.99	0.54
	0.0526	0.0004	0.3872	0.0039	0.8093	330	3	332	3	0.99	0.49
	0.0474	0.0003	0.347	0.0029	0.6411	299	2	302	2	0.98	0.46
	0.0516	0.0005	0.38	0.0053	0.7333	324	3	327	4	0.99	0.64
	0.0512	0.0005	0.3755	0.0038	0.8988	322	3	324	3	0.99	0.2
	0.0648	0.0006	0.4949	0.0051	0.8541	405	3	408	3	0.99	0.27
	0.0524	0.0008	0.3861	0.0074	0.776	329	5	332	5	0.99	0.39
	0.0527	0.0005	0.3873	0.0038	0.8684	331	3	332	3	0.99	0.61
	0.0521	0.0004	0.382	0.0032	0.8749	327	2	328	2	0.99	0.37
	0.0524	0.0003	0.3914	0.0031	0.8255	329	2	335	2	0.98	0.85
	0.0513	0.0008	0.3914	0.0092	0.688	322	5	335	7	0.96	0.61
	0.0493	0.0003	0.3584	0.0027	0.8041	310	2	311	2	0.99	0.46
	0.0667	0.0006	0.5108	0.0057	0.8168	416	4	419	4	0.99	0.23
	0.0516	0.0004	0.3795	0.0047	0.624	324	2	327	3	0.99	0.99
	0.0508	0.0005	0.3654	0.0045	0.8253	319	3	316	3	0.99	0.6
	0.0527	0.0004	0.3875	0.0034	0.784	331	2	333	3	0.99	0.58
	0.0549	0.0006	0.409	0.0044	0.9977	345	4	348	3	0.98	0.73
	0.0585	0.0003	0.4379	0.0032	0.7418	366	2	369	2	0.99	0.36
	0.053	0.0005	0.3904	0.0043	0.7649	333	3	335	3	0.99	0.52
	0.0497	0.0005	0.362	0.0034	0.9752	313	3	314	3	0.99	0.51
	0.0539	0.0004	0.3973	0.0052	0.6234	338	3	340	4	0.99	0.46
	0.0618	0.0004	0.4705	0.0032	0.8941	387	2	392	2	0.98	0.53
	0.0512	0.0005	0.3774	0.0046	0.7201	322	3	325	3	0.99	0.61
	0.0536	0.0006	0.391	0.0046	0.9333	336	4	335	3	0.99	0.57
	0.0487	0.0004	0.355	0.0035	0.817	306	2	308	3	0.99	0.65
	0.0532	0.0005	0.3922	0.0051	0.7251	334	3	336	4	0.99	0.62
	0.0509	0.0004	0.3745	0.0035	0.7514	320	2	323	3	0.99	0.74
	0.0507	0.0005	0.3756	0.0046	0.7802	319	3	324	3	0.98	0.66
	0.0512	0.0004	0.3774	0.0039	0.8483	322	3	325	3	0.98	0.65
	0.0506	0.0004	0.3691	0.0049	0.6341	318	3	319	4	0.99	0.44
	0.0513	0.0005	0.3746	0.0041	0.8846	322	3	323	3	0.99	0.38
	0.0541	0.0006	0.4001	0.0062	0.6902	340	4	342	5	0.99	0.57
	0.0519	0.0004	0.3821	0.0037	0.7336	326	2	329	3	0.99	0.46
	0.0543	0.0005	0.403	0.0056	0.6887	341	3	344	4	0.99	0.42
	0.0531	0.0005	0.3935	0.0043	0.8323	333	3	337	3	0.98	0.61
	0.0522	0.0003	0.383	0.003	0.8484	328	2	329	2	0.99	0.89
	0.0503	0.0005	0.3675	0.0034	0.9799	317	3	318	3	0.99	0.41
	0.0514	0.0005	0.3765	0.0051	0.7335	323	3	324	4	0.99	0.59
	0.0539	0.0004	0.3986	0.0037	0.8586	338	3	341	3	0.99	0.53
	0.0555	0.0008	0.4072	0.0071	0.8581	348	5	347	5	0.99	0.44
	0.0691	0.0006	0.5296	0.0054	0.9168	431	4	432	4	0.99	0.32
	0.0697	0.0006	0.5304	0.0064	0.7248	434	4	432	4	0.99	0.43
	0.0623	0.0005	0.4736	0.005	0.7372	390	3	394	3	0.98	0.26
	0.07	0.0006	0.5379	0.0049	0.8728	436	3	437	3	0.99	0.35
	0.0485	0.0005	0.355	0.0043	0.8135	305	3	308	3	0.98	0.83
	0.0491	0.0003	0.3544	0.0035	0.549	309	2	308	3	0.99	1.93
	0.051	0.0005	0.3747	0.0037	0.9155	321	3	323	3	0.99	0.67
	0.05	0.0004	0.3648	0.003	0.8732	315	2	316	2	0.99	0.58
	0.0527	0.0004	0.3884	0.0041	0.6311	331	2	333	3	0.99	0.58
	0.0542	0.0023	0.3961	0.0263	0.6533	340	14	339	19	0.99	0.54
	0.0543	0.0006	0.4045	0.0076	0.5643	341	4	345	6	0.98	0.48
	0.0534	0.0004	0.3924	0.0048	0.6512	335	3	336	3	0.99	0.67
	0.0516	0.0004	0.378	0.0034	0.9263	324	3	326	3	0.99	2.44
	0.0531	0.0005	0.3916	0.0041	0.867	334	3	336	3	0.99	0.38
	0.0535	0.0004	0.3966	0.0034	0.8207	336	2	339	2	0.99	0.51
	0.0557	0.0004	0.4082	0.0035	0.9546	349	3	348	2	0.99	0.36
	0.0506	0.0004	0.3696	0.0035	0.8109	318	2	319	3	0.99	0.74
	0.0524	0.0005	0.3805	0.0037	0.8951	329	3	327	3	0.99	0.58
CH-02-17	0.4057	0.0179	0.054	0.0024	0.0549	345	7	346	13	0.99	0.49
	0.3916	0.0226	0.0556	0.0033	0.0516	324	7	336	16	0.96	0.88
	0.3567	0.0162	0.0501	0.0023	0.0519	326	6	310	12	0.94	0.47
	0.3674	0.0198	0.0543	0.0031	0.0502	316	6	318	15	0.99	1.32
	0.3625	0.015	0.0523	0.0022	0.0509	320	6	314	11	0.98	0.81
	0.4173	0.0216	0.0564	0.0032	0.0545	342	6	354	16	0.96	0.78
	0.4343	0.0214	0.0523	0.0024	0.0601	376	7	366	15	0.97	0.49
	0.3803	0.0234	0.0559	0.0039	0.0506	318	8	327	17	0.97	0.52
	0.4157	0.0153	0.0559	0.0019	0.0538	338	6	353	11	0.95	0.35
	0.3675	0.012	0.0518	0.0015	0.0513	323	6	318	9	0.98	0.56
	0.4357	0.0204	0.0566	0.0024	0.0555	348	7	367	14	0.94	0.81
	0.4303	0.0412	0.056	0.0049	0.0555	348	11	363	29	0.95	0.79
	0.3992	0.0147	0.0576	0.0022	0.0505	318	5	341	11	0.92	0.5
	0.4083	0.0564	0.0577	0.0099	0.0557	350	16	348	41	0.99	0.67
	0.3401	0.0316	0.051	0.0056	0.0507	319	9	297	24	0.92	0.79
	0.3919	0.0353	0.0541	0.0054	0.0536	337	9	336	26	0.99	0.79
	0.3854	0.0195	0.0567	0.0028	0.0496	312	6	331	14	0.94	0.86
	0.3952	0.0188	0.0504	0.0023	0.0569	356	7	338	14	0.94	0.52
	0.3709	0.0308	0.0559	0.0051	0.0497	313	8	320	23	0.97	1
	0.378	0.0194	0.0481	0.0022	0.0573	359	7	326	14	0.9	0.76
	0.3963	0.0138	0.0556	0.0017	0.0518	326	7	339	10	0.96	0.79
	0.4973	0.0224	0.0524	0.0022	0.0691	431	8	410	15	0.95	0.21
	0.4223	0.0168	0.0564	0.0021	0.0541	340	6	358	12	0.94	0.72
	0.3663	0.0212	0.0517	0.0032	0.0519	326	6	317	16	0.97	0.48
	0.3599	0.0234	0.053	0.004	0.0509	320	7	312	17	0.97	0.92
	0.416	0.0185	0.0549	0.0025	0.0559	350	7	353	13	0.99	0.74
	0.4058	0.027	0.0557	0.0038	0.0547	344	9	346	20	0.99	0.9
	0.4395	0.0236	0.0581	0.0032	0.0557	349	6	370	17	0.94	0.69
	0.4084	0.0289	0.0599	0.0046	0.0519	326	10	348	21	0.93	0.82
	0.4092	0.0169	0.0528	0.002	0.0564	354	7	348	12	0.98	0.96
	0.3608	0.017	0.0498	0.0023	0.0525	330	6	313	13	0.94	0.8
	0.4119	0.0304	0.0562	0.0041	0.0534	336	8	350	22	0.95	0.59
	0.3804	0.0149	0.0543	0.002	0.0501	315	5	327	11	0.96	1.08
	0.402	0.0232	0.0558	0.0036	0.0529	333	7	343	17	0.96	1.03
	0.4004	0.0169	0.0536	0.0023	0.0545	342	6	342	12	0.99	0.44
	0.415	0.0137	0.0544	0.0019	0.0554	347	5	352	10	0.98	0.65
	0.3974	0.0225	0.0568	0.0036	0.0522	328	8	340	16	0.96	0.9
	0.3987	0.0274	0.0557	0.0037	0.0524	329	8	341	20	0.96	0.85
	0.3779	0.0178	0.0521	0.0026	0.0534	336	6	326	13	0.96	0.62
	0.454	0.0171	0.0572	0.0022	0.0578	363	6	380	12	0.95	0.68
	0.4021	0.0151	0.0535	0.0019	0.0544	342	6	343	11	0.99	0.71
	0.3566	0.017	0.0511	0.0022	0.0499	314	6	310	13	0.98	0.54
	0.3864	0.0193	0.0555	0.0026	0.0501	315	7	332	14	0.94	0.91
	0.4217	0.0284	0.0551	0.004	0.0556	349	8	357	20	0.97	0.47
	0.4115	0.0158	0.0567	0.0022	0.0525	330	5	350	11	0.94	0.78
	0.4264	0.0162	0.0558	0.0019	0.0552	346	6	361	12	0.95	0.83
	0.4166	0.0164	0.0554	0.002	0.0538	338	5	354	12	0.95	0.61
	0.3873	0.0141	0.0516	0.0018	0.0544	342	6	332	10	0.97	0.61
CH-03-16	0.0549833	0.00163352	0.402706	0.0151753	0.788396	345.044	9.98153	343.609	10.985	1	0.467942
	0.0530288	0.00159489	0.39371	0.0160063	0.739782	333.09	9.76357	337.076	11.6613	1.01	0.815921
	0.054937	0.00173366	0.421163	0.0212415	0.625698	344.761	10.5939	356.882	15.1765	1.04	0.601764
	0.0512441	0.0015674	0.381099	0.0170128	0.685171	322.155	9.6116	327.846	12.5078	1.02	0.800931
	0.0537182	0.00160642	0.393269	0.0154621	0.760604	337.309	9.82771	336.755	11.2684	1	0.71569
	0.0573211	0.00170714	0.428352	0.0162505	0.785035	359.313	10.4083	362.005	11.5521	1.01	0.59603
	0.0530858	0.00160105	0.3798	0.0157826	0.725778	333.439	9.80077	326.891	11.6143	0.98	0.642208
	0.0547742	0.00172818	0.424706	0.0238259	0.56241	343.766	10.562	359.411	16.9806	1.05	0.529249
	0.0584094	0.00167373	0.435326	0.0165912	0.751864	365.945	10.1941	366.952	11.737	1	0.448954
	0.0519618	0.00188188	0.384949	0.0313922	0.444108	326.555	11.5322	330.673	23.0154	1.01	0.0427143
	0.0524539	0.00156318	0.382982	0.0179574	0.635575	329.569	9.5747	329.23	13.1843	1	0.543181
	0.0510455	0.00154527	0.370089	0.0186097	0.602024	320.937	9.47763	319.72	13.7917	1	0.652434
	0.0529337	0.00149216	0.385505	0.0134799	0.806169	332.508	9.13553	331.08	9.87892	1	0.291768
	0.0518848	0.00153861	0.385966	0.0176466	0.648598	326.083	9.42928	331.418	12.9282	1.02	0.290865
	0.0556185	0.00158213	0.411991	0.0151418	0.773985	348.924	9.66167	350.308	10.8887	1	0.538881
	0.0547172	0.00126731	0.407761	0.0187982	0.502397	343.418	7.74575	347.262	13.5587	1.01	0.503598
	0.053133	0.0011043	0.394711	0.0130793	0.627217	333.728	6.7596	337.805	9.52202	1.01	0.582573
	0.0523347	0.00116288	0.37732	0.0158246	0.529812	328.84	7.12359	325.064	11.6661	0.99	0.610925
	0.0509542	0.00118597	0.387922	0.0181708	0.496896	320.377	7.27461	332.85	13.2935	1.04	0.633246
	0.0538235	0.00111041	0.382529	0.0124024	0.636313	337.953	6.79256	328.897	9.10878	0.97	0.445981
	0.0526152	0.00119164	0.389407	0.0170322	0.517804	330.558	7.2978	333.936	12.4472	1.01	0.655009
	0.0535578	0.001479	0.399071	0.0265385	0.415259	336.328	9.04956	340.974	19.2605	1.01	0.407797
	0.0543647	0.00156413	0.418736	0.0200642	0.600444	341.263	9.56312	355.147	14.3599	1.04	0.501146
	0.0551554	0.00159098	0.416716	0.0200609	0.599194	346.095	9.72002	353.7	14.3779	1.02	0.470947
	0.0532954	0.00175281	0.422418	0.022204	0.625686	334.722	10.7276	357.779	15.8502	1.07	0.689643
	0.0590274	0.001719	0.477851	0.0159003	0.875205	369.708	10.4637	396.598	10.9246	1.07	0.65523
	0.0549184	0.00171434	0.403697	0.0182664	0.689893	344.648	10.476	344.326	13.2132	1	0.689091
	0.0560557	0.00175341	0.409241	0.0186116	0.687796	351.593	10.7032	348.329	13.41	0.99	0.66664
	0.0521226	0.00169429	0.383564	0.0199345	0.625453	327.54	10.381	329.657	14.6297	1.01	0.507169
	0.0542336	0.000916461	0.413863	0.00971663	0.719758	340.461	5.60397	351.653	6.97812	1.03	0.538388
	0.0568979	0.00112679	0.422776	0.0150979	0.55455	356.732	6.87272	358.034	10.7748	1	0.420381
CH-50-16	0.0528243	0.00183405	0.395157	0.0232766	0.589422	331.838	11.2298	338.13	16.9405	1.02	0.598
	0.057978	0.00181528	0.426439	0.0179136	0.745339	363.317	11.0608	360.645	12.7515	0.99	0.702717
	0.054079	0.0016267	0.395243	0.0139088	0.854777	339.516	9.94836	338.192	10.1221	1	0.205712
	0.0568033	0.00174246	0.419791	0.0162016	0.794813	356.155	10.6289	355.901	11.5868	1	0.831816
	0.055125	0.00176384	0.414966	0.0189486	0.700724	345.909	10.7764	352.445	13.5976	1.02	0.59285
	0.0528438	0.00165683	0.397484	0.0169028	0.737299	331.957	10.1445	339.822	12.2812	1.02	0.695221
	0.0538925	0.00183351	0.396904	0.0221314	0.61014	338.375	11.2151	339.4	16.0869	1	0.706552
	0.0542307	0.00171844	0.393853	0.0175116	0.712687	340.443	10.5079	337.18	12.7567	0.99	1.01483
	0.0531677	0.00172348	0.399169	0.0191485	0.675739	333.94	10.5494	341.045	13.8962	1.02	0.741929
	0.0553102	0.00127772	0.401624	0.0148448	0.624994	347.041	7.805	342.825	10.754	0.99	0.64267
	0.0540749	0.00116613	0.388473	0.0114689	0.730449	339.491	7.13169	333.253	8.38712	0.98	0.838598
	0.0541341	0.00146341	0.384071	0.0206893	0.501837	339.853	8.94931	330.029	15.1781	0.97	0.850589
	0.0588787	0.00137394	0.415505	0.0157402	0.615996	368.802	8.36452	352.832	11.2909	0.96	0.976243
	0.0540962	0.00127553	0.403242	0.0157287	0.6045	339.621	7.8006	343.997	11.3812	1.01	0.456146
	0.0541009	0.00129057	0.406714	0.0163247	0.594318	339.65	7.89254	346.506	11.7834	1.02	0.920025
	0.0551407	0.00143096	0.399357	0.0196415	0.527645	346.005	8.74248	341.182	14.252	0.99	0.782857
	0.0565684	0.00165324	0.43445	0.0170079	0.746535	354.722	10.0869	366.331	12.0391	1.03	0.828903
	0.0570947	0.00170858	0.42472	0.0182344	0.697029	357.933	10.4193	359.421	12.9955	1	0.386825
	0.0540032	0.00178418	0.399195	0.023108	0.570744	339.053	10.9123	341.064	16.7693	1.01	0.625817
	0.0541493	0.00164781	0.399325	0.018346	0.66237	339.946	10.0768	341.159	13.3123	1	0.592157
	0.0552651	0.00171046	0.404075	0.0195594	0.639395	346.766	10.4489	344.599	14.1447	0.99	0.61683
	0.0543708	0.00206077	0.392949	0.030454	0.489053	341.3	12.5995	336.521	22.1993	0.99	0.565889
	0.0562246	0.0019055	0.401514	0.0247069	0.550764	352.624	11.6298	342.746	17.8999	0.97	0.725096
	0.0596139	0.001883	0.421067	0.0214989	0.618639	373.277	11.4557	356.814	15.3614	0.96	0.604714
	0.0574886	0.00163798	0.430359	0.0151592	0.808874	360.334	9.98508	363.431	10.7612	1.01	0.638208
	0.0558281	0.00186917	0.398594	0.0201927	0.660897	350.204	11.4123	340.628	14.6599	0.97	0.346565
	0.0544712	0.00173372	0.404696	0.016882	0.762986	341.914	10.5989	345.048	12.2031	1.01	0.625034
	0.0549949	0.00176902	0.406621	0.0177241	0.737963	345.115	10.8094	346.439	12.7943	1	0.581855
	0.0549218	0.00184135	0.400853	0.0203266	0.661169	344.668	11.2521	342.267	14.7334	0.99	0.424666
	0.0540769	0.00191394	0.424311	0.0247692	0.6063	339.503	11.7051	359.129	17.6579	1.06	0.528118
	0.0565679	0.00197113	0.432824	0.0241527	0.624437	354.719	12.0264	365.179	17.1161	1.03	0.638672
	0.053775	0.00175494	0.375059	0.0175747	0.696457	337.656	10.7358	323.396	12.9777	0.96	0.53547
	0.0558392	0.00171233	0.410685	0.0142655	0.882816	350.272	10.4546	349.369	10.268	1	0.873152
	0.0534023	0.0016632	0.388172	0.0147285	0.820821	335.376	10.1781	333.034	10.7732	0.99	1.09298
	0.053363	0.0016026	0.375067	0.0198999	0.566034	335.135	9.80765	323.402	14.6946	0.96	0.617844
	0.0552242	0.00154372	0.407059	0.0172765	0.658633	346.516	9.43069	346.755	12.4673	1	0.444758
	0.0596167	0.00216803	0.474026	0.0346297	0.497797	373.294	13.1897	393.966	23.8546	1.06	0.32601
	0.0557598	0.00176985	0.384885	0.0231418	0.527895	349.787	10.8066	330.626	16.9674	0.95	0.570716
	0.053707	0.00142435	0.399389	0.0140426	0.754283	337.241	8.71395	341.205	10.1892	1.01	0.619353
	0.0545536	0.00157191	0.396893	0.0185858	0.615315	342.418	9.609	339.392	13.5098	0.99	0.929512
	0.0530158	0.0014135	0.38665	0.0139766	0.737575	333.01	8.65326	331.919	10.2345	1	0.583149
	0.0546347	0.00137725	0.397871	0.021978	0.456351	342.914	8.41839	340.103	15.9643	0.99	0.632138
	0.0550725	0.00105483	0.406212	0.0130105	0.598007	345.589	6.44492	346.144	9.39446	1	0.360441
	0.0550489	0.00115739	0.404331	0.0160917	0.528286	345.445	7.07175	344.784	11.6349	1	0.578944
	0.0546365	0.00121994	0.436477	0.0190523	0.511528	342.924	7.45681	367.765	13.4672	1.07	0.297215
	0.0546008	0.00110764	0.381801	0.0142916	0.541946	342.706	6.77064	328.362	10.5019	0.96	0.674357
	0.0535442	0.00115872	0.401753	0.0169187	0.513874	336.244	7.08996	342.919	12.2554	1.02	0.774534
	0.0552272	0.001019	0.403855	0.0116627	0.638919	346.534	6.22508	344.44	8.43543	0.99	0.737993
	0.0544403	0.00114495	0.405566	0.0161115	0.52941	341.725	6.99975	345.677	11.639	1.01	0.715369
	0.0543973	0.00126756	0.383887	0.0188181	0.475354	341.462	7.74963	329.894	13.8072	0.97	0.490452
	0.0564377	0.00124753	0.398042	0.0176046	0.499787	353.925	7.61248	340.227	12.786	0.96	0.520898
	0.0548749	0.00125122	0.41772	0.0191735	0.496754	344.382	7.64626	354.419	13.7322	1.03	0.719105
	0.0547945	0.00128768	0.413999	0.0200851	0.484392	343.89	7.8697	351.751	14.4229	1.02	0.546678
	0.0601967	0.00160965	0.447647	0.02618	0.457219	376.822	9.78731	375.63	18.3627	1	0.447361
	0.0554232	0.00143806	0.401854	0.0231368	0.450661	347.732	8.78352	342.992	16.7583	0.99	0.685405
	0.0564423	0.00146888	0.423121	0.0183134	0.60128	353.953	8.96311	358.28	13.0664	1.01	0.573508
	0.0538056	0.00144226	0.382719	0.0182753	0.561346	337.844	8.8227	329.037	13.4203	0.97	0.79983
	0.0543651	0.00156588	0.392288	0.0217805	0.518772	341.265	9.57383	336.039	15.8843	0.98	0.571395
	0.0538644	0.00128485	0.400977	0.0133779	0.714961	338.203	7.85931	342.357	9.69585	1.01	0.691205
Sources:
Safonova I., Perfilova A., Obut O., Kotler P., Aoki S., Komiya T., Wang B., Sun M., 2021. Traces of intra‑oceanic arcs recorded in sandstones of eastern Kazakhstan: implications from U–Pb detrital zircon ages, geochemistry, and Nd–Hf isotopes. International Journal of Earth Sciences. https://doi.org/10.1007/s00531-021-02059-z
Hu W., Li P., Sun M., Safonova I., Jiang Y., Yuan C., Kotler P., 2022. Provenance of late Paleozoic sedimentary rocks in eastern Kazakhstan: Implications for the collision of the Siberian margin with the Kazakhstan collage. Journal of Asian Earth Sciences 232, 104978.
Safonova I., Perfilova A., Savinskiy I., Kotler P., Sun M., Wang B., 2022. Sandstones of the Itmurundy accretionary complex, central Kazakhstan, as archives of arc magmatism and subduction erosion: Evidence from U-Pb zircon ages, geochemistry and Hf-Nd isotopes. Gondwana Research 111, 35-52.
Perfilova A.,Safonova I., Degtyarev K., Savinsky I., Kotler P., Khassen B., 2022. Composition and Sources of Silurian Terrigenous Rocks at the Periphery of the Tekturmas Ophiolite Zone (Central Kazakhstan). Doklady Earth Sciences 505, 416–421.

## Sheet: table S2_petr count
Table S2. Petrographic counting results from greywacke sandstones of the studied accretionary complex.
Site	Sample no.	Qm	Qp	Kfs	Pl	Lv	Ls	Chl	Sum	Qt	Ft	Lt
Itmurundy AC	It-03-17	0.044	0.018	0.175	0.127	0.25	0.319	0.066	1	0.062	0.302	0.587
	It-25-18	0.044	0.018	0.182	0.127	0.245	0.319	0.066	1	0.062	0.309	0.5817
	It-75-18	0.031	0.028	0	0.138	0.349	0.396	0.058	1	0.059	0.138	0.7727
	It-83-18	0.041	0.018	0.006	0.173	0.356	0.379	0.026	1	0.058	0.179	0.7537
	It-87-18	0.04	0.019	0.015	0.194	0.573	0.145	0.014	1	0.059	0.209	0.7374
	It-91-18	0.049	0.027	0	0.17	0.592	0.138	0.023	1	0.077	0.17	0.7569
	It-93-18	0.05	0.029	0	0.163	0.58	0.158	0.019	1	0.079	0.163	0.7674
	It-101-18	0.041	0.014	0	0.184	0.597	0.143	0.02	1	0.056	0.184	0.7543
Tekturmas AC	TKS-21-60	0.099	0.026	0.004	0.352	0.408	0.059	0.051	1	0.134	0.382	0.467
	TKS-21-40	0.178	0.119	0	0.318	0.291	0.082	0.014	1	0.308	0.331	0.373
	TKS-21-43	0.157	0.094	0.005	0.306	0.315	0.089	0.034	1	0.267	0.33	0.403
	TK-27	0.116	0.055	0	0.335	0.458	0.012	0.033	1	0.179	0.352	0.47
	TK-18	0.22	0.102	0	0.306	0.3	0.041	0.03	1	0.344	0.326	0.341
Zharma AC	Zh19-5	0.023	0.015	0	0.334	0.442	0.169	0.017	1	0.038	0.34	0.622
	Zh19-7	0.0301	0.0555	0.0075	0.4637	0.3548	0.0575	0.0308	1	0.09	0.495	0.415
	Zh19-13	0.004	0.0197	0	0.3984	0.4172	0.1204	0.0403	1	0.02	0.42	0.56
	Zh19-14	0.0209	0	0	0.4625	0.4309	0.0337	0.0519	1	0.02	0.49	0.49
	Zh19-15	0.0078	0.0226	0	0.2914	0.5983	0.0474	0.0325	1	0.036	0.343	0.621
	Zh19-17	0.009	0.013	0	0.351	0.521	0.054	0.052	1	0.024	0.383	0.593
	Zh19-35	0.15	0.05	0	0.436	0.252	0.067	0.045	1	0.209	0.457	0.334
	Zh19-37	0.1726	0.1057	0.0155	0.4093	0.189	0.0553	0.0524	1	0.28	0.45	0.28
	Zh19-41	0.153	0.091	0	0.42	0.215	0.061	0.059	1	0.259	0.447	0.294
	Zh19-59	0.1176	0.0588	0	0.3384	0.3211	0.1356	0.0295	1	0.182	0.348	0.47
	Zh19-66	0.034	0.013	0	0.289	0.435	0.206	0.023	1	0.048	0.293	0.655
	Zh19-67	0.024	0.012	0	0.297	0.485	0.151	0.031	1	0.037	0.306	0.656
	Zh19-68	0.011	0.006	0	0.285	0.304	0.358	0.036	1	0.017	0.289	0.694
Char AC	CH-50-16	0.046	0.016	0.002	0.101	0.732	0.076	0.027	1	0.062	0.103	0.835
	CH-37-16	0.122	0.046	0.007	0.111	0.638	0.062	0.014	1	0.168	0.118	0.714
Sources:
Safonova I., Perfilova A., Obut O., Kotler P., Aoki S., Komiya T., Wang B., Sun M., 2021. Traces of intra‑oceanic arcs recorded in sandstones of eastern Kazakhstan: implications from U–Pb detrital zircon ages, geochemistry, and Nd–Hf isotopes. International Journal of Earth Sciences. https://doi.org/10.1007/s00531-021-02059-z
Safonova I., Perfilova A., Savinskiy I., Kotler P., Sun M., Wang B., 2022. Sandstones of the Itmurundy accretionary complex, central Kazakhstan, as archives of arc magmatism and subduction erosion: Evidence from U-Pb zircon ages, geochemistry and Hf-Nd isotopes. Gondwana Research 111, 35-52.
Perfilova A.,Safonova I., Degtyarev K., Savinsky I., Kotler P., Khassen B., 2022. Composition and Sources of Silurian Terrigenous Rocks at the Periphery of the Tekturmas Ophiolite Zone (Central Kazakhstan). Doklady Earth Sciences 505, 416–421.

## Sheet: table S3_ME-REE
Table S3. Concentrations of major oxides (wt. %) and trace elements (ppm) in greywacke sandstones.
Site	Sample no.	SiO2	TiO2	Al2O3	Fe2O3	MgO	CaO	MnO	Na2O	K2O	P2O5	LOI	sum	SiO2/Al2O3	Na2O/K2O	Sc	Cr	Rb	Sr	Y	Zr	Nb	Cs	Ba	La	Ce	Pr	Nd	Sm	Dy	Ho	Er	Tm	Yb	Lu	Hf	Ta	Th	U
Itmurundy AC	It-03-17	64.2474	1.02875	13.4961	6.51793	3.88817	1.31251	0.182214	2.17707	3.62055	0.277116	3.2	100.046	4.76042	0.601311		162.509	51.8118	198.56	30.9514	157.818	18.0431	1.93287	445.616	23.874	50.9413	6.34815	23.8784	5.54886	4.99495	1.07975	2.99474	0.455107	2.82623	0.426592	4.0019	0.31714	3.55398	1.43406
	N1956	69.7518	0.762127	13.776	5.28714	2.49819	1.74609	0.0824649	3.13539	2.49613	0.144824	3.37602	99.89	5.06327	1.2561			78.7696	223.772	21.1238	192.265	9.81993	3.10358	614.192	26.6391	52.6316	5.99056	24.1821	5.04979	3.6	0.743567	2.06905	0.307125	2.02703	0.31	4.61658	0.737101	10.5877	1.81042
	H1-7/1	60.3091	1.30552	12.4962	9.47215	3.37276	4.58369	0.134413	2.91543	2.0695	0.303474	2.06718	99.2682	4.82619	1.40876	12.8	148	31	233	26	150	13.7	0.79	690	19.2	43	5.2	22	5	4.8	0.96	3	0.42	2.8	0.43	3.7	0.8	3.5	1.37
	It-09-18	64.2244	0.472455	15.1997	6.55902	2.81581	1.04125	0.209682	5.64491	1.4805	0.126175	2.04538	99.9244	4.22536	3.81285	20	186	23	635	28	134	16.9	0.26	523	17	37	5	21	5	4.9	1.02	3	0.36	2.7	0.4	3.1	1	2.4	1.08
	It-25-18	67.5771	0.805129	12.554	5.94246	2.79494	1.05	0.212242	2.73238	3.48558	0.219169	1.88053	99.4303	5.38291	0.783911	17.69	59.2348	19.9582	162.636	25.5326	128.668	3.51293	0.224868	282.371	15.0655	34.3973	4.48383	20	4.278	3.9	0.898476	2.60554	0.393248	2.64775	0.365557	3.20016	0.23011	2.57822	1.63256
	It-67-17	59.34	0.63	16.98	4.06	3.72	1.32	0.11	4.09	2.8	0.13	2.99	100.05	3.4947	1.46071		31.7863	39.1964	182.676	17.9847	50.749	1.61719	0.621305	594.559	8.95177	18.5476	2.60283	11.1627	3.00217	2.88609	0.617297	1.68284	0.257474	1.87155	0.248516	1.40027	0.0281534	1.01239	0.805307
	N1965	62.9117	0.594052	17.84	5.90015	2.00634	2.61688	0.168912	1.6963	5.15612	0.0902738	3.50297	99.1874	3.52645	0.328987			1.92682	87.7793	25.9595	122.835	1.94628	<0.1	34.1067	6.09835	14.2727	1.95764	9.6	2.85455	3.54386	0.810951	2.36529	0.369794	2.4	0.35	2.9916	0.123265	0.770404	0.32438
	17081808	67.6352	0.567928	11.2745	7.78188	1.12901	3.10845	0.214072	2.8455	1.35091	0.1564	2.25	98.4223	5.99896	2.10637		52.1087	10.4119	203.859	19.5242	103.244	4.18876	0.261159	737.351	13.6582	30.2629	3.92251	16.1005	3.79236	3.5737	0.745342	2.18111	0.335544	2.23027	0.333578	2.80643	0.200435	2.88341	1.393
	It-37-18	68.5135	0.503505	13.6954	5.98178	2.15079	0.605455	0.160083	3.26526	2.70899	0.107662	2.0362	99.8192	5.00267	1.20534	17.7268	33.3975	65.6074	91.5634	26.873	136.811	4.39661	0.748843	251.698	11.8258	26.3178	3.69223	15.4	3.64998	4.07428	0.867696	2.60305	0.392872	2.5	0.39	3.1971	0.287363	3.62513	1.31062
	It-69-18	72.5776	0.492669	12.3764	3.80822	1.47395	2.10917	0.11538	2.43311	2.12124	0.0950958	1.77069	99.4653	5.86417	1.14702	13.1671	61.3692	29.4432	650.686	32.9002	137.921	3.51125	0.449521	276.301	10.5169	24.9988	3.44954	15.6136	4.21353	4.70775	1.04772	3.19618	0.48	3.2	0.48	3.31286	0.20125	1.78162	0.786749
	It-75-18	63.6629	0.608475	13.8699	5.18186	1.97765	5.03882	0.185397	2.49283	2.1429	0.106253	4.27662	99.8282	4.59001	1.1633	18.1791	75.3366	34.32	448.339	25.4046	131.595	3.39306	0.336899	796.064	11.3453	25.0716	3.39279	14.2302	3.39959	3.77171	0.857489	2.44328	0.364722	2.26679	0.35	3.01876	0.201106	1.71676	0.757067
	It-83-18	64.3316	0.540037	13.7665	7.22026	2.30491	4.70148	0.154772	3.8569	0.251459	0.134877	1.75073	99.1192	4.67305	15.3381	19.4	105	3.9	672	25	98	2.9	0.15	90	12.9	29	3.6	16.1	3.7	4.1	0.93	2.7	0.46	2.7	0.46	2.7	0.14	2.5	1.22
	It-87-18	62.4415	0.646733	15.584	6.18676	2.58373	4.2445	0.158373	3.52606	1.17589	0.151627	2.36524	99.194	4.00678	2.99862	19.8851	67.0156	18.6462	1416.09	28.7389	99.2889	3.35691	0.26222	243.987	13.7138	31.4452	4.21007	17.584	4.30716	4.27716	0.927981	2.6	0.364984	2.23933	0.35	2.37358	0.1725	1.71799	0.874166
	It-91-18	58.0624	0.649382	16.6379	10.2267	4.85869	1.43624	0.111046	2.63007	1.72614	0.108325	3.52229	100.087	3.48976	1.52367	21.5894	40.0616	26.7162	185.289	14.9439	74.5085	2.08211	0.449198	305.05	8.06114	17.2386	2.33424	10.0834	2.21442	2.26613	0.478614	1.41951	0.21	1.33682	0.2	1.72501	0.114918	1.27167	0.611477
	It-93-18	59.8727	0.659493	15.87	8.47888	3.7945	2.2883	0.0895695	3.53278	1.3429	0.116947	3.39788	99.6089	3.77271	2.63072	18.5	47	19.5	260	13	66	1.89	0.41	219	6.9	14.7	2	9.2	2.3	1.57	0.22	1.6	0.24	1.85	0.24	1.85	0.11	1.4	1.28
	It-101-18	55.2323	0.643884	16.4851	8.198	3.67995	4.00411	0.114527	3.31033	2.71435	0.246669	4.94071	99.7971	3.35044	1.21956	23.6133	60.5786	49.1412	294.387	19.4988	55.7109	1.76836	0.671791	541.115	9.52549	19.7201	2.86851	12.6114	3.23399	3	0.626311	1.7691	0.27972	1.8	0.273025	1.31519	0.114575	1.0777	0.493531
Tektrumas AC	TKS-21-24*	62.3992	0.67145	15.3525	6.697	3.8773	2.3477	0.2383	2.8562	2.6364	0.1243	2.77038	99.9973	4.06443	1.08337	20	100	38	250	10	39.9	3.8	1.7	250	9	20	2.5	10	2.3	2	0.4	1.2	0.16	1	0.15	1.3	0.31	2.3	0.7
	TKS-21-25*	69.1068	0.754187	12.767	5.3472	2.6303	3.28034	0.0893886	2.63616	1.85633	0.147527	1.24272	99.9917	5.41293	1.4201	15.2558	180.495	65.9887	421.365	22.1442	191.702	10.5185	3.29911	562.899	26.7904	53.9581	6.41829	24.5126	4.89588	3.9	0.796145	2.00978	0.3	1.9	0.29	4.68473	0.786309	10.2494	2.04539
	TKS-21-39*	64.9453	0.85159	14.7512	6.62218	3.18657	2.43449	0.0840818	2.48136	2.85813	0.162591	1.21642	99.7372	4.4027	0.868174	18.5096	153.222	112.789	217.136	22.2952	152.284	10.7286	5.75833	642.507	21.7558	44.3378	5.18906	19.9024	4.13941	3.46373	0.75	2.02155	0.306881	2	0.3	3.79215	0.805836	9.28148	1.72187
	TKS-21-40	68.3779	0.80465	13.4403	5.3446	2.934	2.6157	0.0873	2.9202	1.2936	0.1522	2.00809	100.003	5.08753	2.25742	10	60	50	400	20	84	11	0.9	300	19	32	4	17	3.3	2.8	0.5	1.6	0.22	1.4	0.2	1.7	0.6	8	1.3
	TKS-21-43	66.9598	0.75385	13.5832	5.4091	2.797	3.2495	0.097	2.8844	1.6845	0.1458	2.41123	100.006	4.9296	1.71232	11	70	47	500	21	81	11	1.3	350	23	38	5.1	20	3.8	3	0.6	1.6	0.22	1.4	0.21	1.8	0.6	9	1.4
	TKS-21-44	61.1011	0.743877	15.5184	7.36098	3.55481	2.53297	0.150259	3.21759	1.96719	0.167091	2.94118	99.369	3.93733	1.63563	24.2214	210.75	49.929	319.411	18.3668	102.12	6.81737	2.38519	379.247	15.1025	30.7495	3.81307	15.3574	3.52389	3.05048	0.623716	1.72212	0.26	1.59214	0.242507	2.58304	0.404257	3.27067	1.08913
	TKS-21-45	57.6261	0.885535	16.1674	8.37274	3.56503	5.09268	0.116376	3.22768	1.19742	0.185686	3.05966	99.6031	3.56435	2.69554	30.5557	152.267	26.9054	859.738	23.2426	118.306	8.48335	1.1286	298.1	17.2284	36.1868	4.50662	18.3431	4.34444	3.55035	0.754576	2.18528	0.33	2.06712	0.312945	3.02363	0.430384	3.91291	1.2722
	TKS-21-51*	61.9233	0.68585	15.55	8.5619	3.3492	0.7716	0.1268	4.7929	0.6238	0.12	3.45688	99.9895	3.98221	7.68339	14	32	12	300	13	51	2.6	0.24	70	5	11	1.5	7	1.6	1.7	0.35	1.1	0.16	1.1	0.17	1.1	0.1	0.8	0.5
	TKS-21-55*	68.0036	0.649167	13.1854	6.272	2.21702	1.17121	0.157921	5.82763	0.165383	0.19384	1.94518	99.8368	5.15749	35.2373	26.1226	39.8461	2.02721	161.468	27.955	85.9586	2.47466	0.365564	56.1387	7.18209	18.3987	2.67318	12.667	3.43065	4.37517	0.93	2.8	0.43	2.7165	0.398224	2.23547	0.159321	0.850379	0.444037
	TKS-21-60	58.9252	0.8831	16.4552	8.2095	3.8859	2.0283	0.1274	5.7926	0.3459	0.1601	3.17534	100.016	3.58095	16.7465	17	70	5	250	10	53	3.7	0.37	80	12	24	2.9	12	2.5	2.1	0.4	1.3	0.18	1.1	0.17	1.7	0.3	4.1	1
	TKS-21-67*	60.0731	0.598527	17.1572	7.00594	2.42943	1.4281	0.104732	7.36133	0.485275	0.150301	2.59681	99.4573	3.50134	15.1694	22.0877	49.043	5.12092	442.987	15.6096	66.889	2.35789	0.318025	101.594	8.81984	18.5078	2.4565	10.8244	2.64292	2.50989	0.506769	1.53077	0.230926	1.5	0.23	1.65803	0.161703	0.953944	0.638457
	TK-17	59.9706	0.834642	15.3383	7.57022	3.38064	4.69056	0.130868	3.1038	1.53744	0.179475	2.70758	99.5627	3.90987	2.01881	24.0957	172.554	33.5125	494.074	19.3402	93.0907	6.66243	1.50219	345.505	15.0741	31.105	3.86973	16.0394	3.32081	3.28304	0.609541	1.79518	0.26329	1.70775	0.27	2.25144	0.395069	2.84118	0.917569
	TK-18*	69.1019	0.6962	12.2159	5.2332	2.1497	3.4729	0.0967	2.9132	1.5146	0.1359	2.5566	100.087	5.65672	1.92341			44.3834	536.284	21.199	190.302	9.77143	2.02922	359.295	30.1388	60.0544	6.94905	26.3173	4.9484	3.74926	0.730277	2.14368	0.319429	2.07273	0.31	5.00148	0.762229	10.9697	1.69804
	TK-27	50.1151	0.82386	15.1976	11.5592	6.45462	8.69956	0.185445	2.95203	1.03681	0.12974	1.87584	99.1541	3.29757	2.84722	50.683	272.509	14.9768	351.223	18.6792	46.4129	1.36136	0.782072	161.475	5.07075	11.96	1.65899	7.72619	2.14581	3.03862	0.65187	1.73	0.28	1.79531	0.278301	1.23608	0.0795303	0.625571	0.221656
Zharma AC	Zh-1-13	62.04	1.002	20.67	3.03	0.8	1.54	0.052	4.42	3.98	0.304	2.66	100.69	3.00145	1.11055		17.35	48.05	529.91	20.6	127.7	5.09	1.12	989.97	14.04	29.44	3.98	16.82	4.33	4.17	0.87	2.43	0.35	2.37	0.31	3.46	0.3	2.78	1.58
	Zh19-1*	64.8703	0.691437	16.7624	4.30716	1.07929	1.61976	0.0820182	6.30402	1.95216	0.208759	1.75106	99.7802	3.86998	3.22926	10	110	27	400	16	100	5	0.28	500	16	31	4.1	15	3.3	2.9	0.6	1.8	0.26	1.7	0.27	2.9	0.4	3	0.9
	Zh19-2*	59.3142	0.90417	18.3348	6.42042	1.93583	2.82558	0.115387	3.63171	3.34967	0.19595	2.72517	99.9438	3.23506	1.0842	11	60	49	400	16	99	5	0.7	700	18	36	5	17	3.4	2.8	0.6	1.6	0.22	1.4	0.22	2.6	0.33	3.5	1
	Zh19-3*	58.8709	0.827521	18.3821	7.24225	2.23776	2.51347	0.129664	4.35819	2.51027	0.237654	2.67661	100.145	3.20261	1.73614	14	40	31	400	12	54	2.8	0.36	500	10	20	2.7	11	2.5	2.2	0.4	1.3	0.18	1.2	0.17	1.5	0.2	1.4	0.7
	Zh19-5*	61.5001	0.967038	17.2192	6.30144	1.69865	2.61241	0.105524	4.71546	2.0819	0.234261	2.30167	99.8838	3.5716	2.26498	19	80	30	400	16	100	5	0.48	500	18	33	3.9	15	3.1	2.7	0.5	1.7	0.25	1.7	0.27	2.8	0.33	3.1	1
	Zh19-7*	57.2318	0.872285	19.2406	6.83703	2.27937	2.06687	0.100871	5.36761	2.61124	0.227407	2.67176	99.6595	2.97454	2.05558	23	50	34	400	13	81	5	0.39	600	12	23	3.3	13	2.8	2.4	0.5	1.4	0.2	1.3	0.21	2.3	0.37	3.2	1
	Zh19-8*	51.558	0.952731	14.3141	6.96886	2.21324	8.85456	0.162568	4.54962	2.11835	0.565405	7.67398	100.1	3.60189	2.14772	15	80	21	260	18	47	1.9	0.31	290	15	28	4	16	3.6	2.9	0.6	1.7	0.23	1.5	0.24	1.4	0.14	1.2	0.8
	Zh19-13*	62.1621	0.813854	17.0931	6.23109	1.6247	1.69892	0.0979275	5.48013	1.71289	0.215047	2.57908	99.8521	3.63668	3.19934	13	60	22	300	15	93	4	0.29	440	12	24	3.1	12	2.8	2.6	0.5	1.7	0.24	1.7	0.26	2.5	0.32	2.4	0.9
	Zh19-15*	58.9952	0.858785	17.5857	5.84682	1.20251	4.67775	0.218891	7.0034	0.575692	0.401007	2.21963	99.7283	3.35473	12.1652	10	130	4	1500	14	60	2.4	0.9	180	18	36	5	18	3.9	2.7	0.5	1.4	0.21	1.3	0.21	1.7	0.15	1.9	0.8
	Zh19-26*	62.3214	0.680416	15.8746	6.29655	1.95046	1.74853	0.209682	6.11967	2.1487	0.35113	2.35546	100.187	3.92585	2.84808	11		16	140	16	68	2.7	0.1	220	13	33	3.8	15	3.6	3	0.6	1.7	0.25	1.6	0.25	2	0.2	1.8	0.7
	Zh19-35*	67.9117	0.872047	13.8645	5.41065	1.71687	1.29193	0.0723241	4.21259	0.869107	0.182324	2.64619	99.1535	4.89825	4.84703
	Zh19-38*	60.0159	0.946405	18.043	8.321	2.44698	0.538955	0.0577331	3.03243	1.95771	0.178764	3.5531	99.2161	3.32627	1.54897
	Zh19-59*	69.9024	0.611023	13.3678	6.45514	1.61761	1.03621	0.112601	3.21505	1.05737	0.10961	2.24719	99.8495	5.22915	3.0406	7	100	23	190	12	82	6.2	0.7	240	18	33	4.1	16	3.1	2.3	0.5	1.3	0.2	1.3	0.2	2.2	0.6	4	1.1
	Zh19-64*	55.2681	0.873619	14.5834	6.20938	1.85893	7.57562	0.134465	4.86416	2.1047	0.379136	5.67806	99.7035	3.78979	2.3111	11	37	27	400	19	83	3.9	0.5	400	14	28	3.8	16	3.8	3.4	0.7	2	0.3	1.9	0.29	2.3	0.31	2.4	0.9
	Zh19-66*	64.4438	0.684678	14.9909	5.56162	1.7677	2.46719	0.18958	5.30744	1.37785	0.295316	2.1875	99.3847	4.29887	3.85199
	Zh19-67*	62.7181	0.775066	16.2601	5.34465	1.35745	2.83905	0.177648	4.82789	3.14598	0.32397	1.80335	99.6985	3.85718	1.53462
	Zh19-68*	59.0269	0.858408	15.8477	6.899	1.80386	4.22944	0.180207	4.58751	2.16401	0.373741	3.70981	99.8077	3.72464	2.11991
Char AC	CH-01-17	57.04	0.713	16.92	6.21	3.28	5.06	0.098	4.29	1.75	0.191	5.14	100.8	3.37116	2.45143	16.2581	86.6687	40.301	472.216	21.013	124.823	6.03833	1.50396	420.758	19.8158	39.8398	4.78812	19.2857	4.36511	3.46007	0.718572	2.02048	0.304818	1.97658	0.277409	3.40412	0.322981	3.92194	1.49898
	CH-03-16	61.924	0.750047	16.439	5.25955	2.34922	2.96787	0.0653932	4.69574	1.56972	0.174136	2.93422	99.251	3.76689	2.99145	15.0348	60.4705	29.7023	468	21.3829	191.105	5.81131	0.672606	324.3	14.0799	27.3526	3.86225	15.2158	3.31819	3.40787	0.67	1.94308	0.298936	1.94308	0.289042	4.79792	0.388617	2.92957	1.07617
	CH-27-16	57.9973	0.710605	16.3631	5.85998	2.51884	3.9813	0.0732709	3.94474	1.66351	0.191361	6.09901	99.599	3.5444	2.37133	14.1603	62.6242	30.3586	312.671	18.018	162.265	4.87907	1.15424	309.305	13.9402	29.1314	3.79185	15.4295	3.15739	3.1	0.595735	1.75146	0.268081	1.72018	0.250209	4.07482	0.327654	3.21101	1.01275
	CH-37-16	56.5376	0.819291	18.554	6.77606	5.22715	0.395277	0.10672	7.10855	1.16047	0.16657	3.13987	100.11	3.0472	6.12557	18.0528	107.424	14.052	70.1108	24.2217	208.908	8.92686	0.186723	340.912	21.6898	45.8293	5.70477	21.152	4.03322	3.67471	0.75	2.2108	0.355	2.30043	0.35	5.63157	0.597514	6.54278	1.82242
	CH-50-16	62.9747	0.77613	14.9338	5.81488	2.76155	2.97007	0.0995269	4.27666	2.04286	0.18042	2.59652	99.5631	4.21693	2.09346	17.7116	70.0565	30.5617	390.878	19.4577	212.78	4.62753	0.336303	351.22	11.5987	24.8416	3.40787	13.8706	2.9	3.07904	0.627765	1.7	0.269042	1.7	0.254	5.17159	0.269042	2.30181	0.896807
Sources:
Safonova I., Perfilova A., Obut O., Kotler P., Aoki S., Komiya T., Wang B., Sun M., 2021. Traces of intra‑oceanic arcs recorded in sandstones of eastern Kazakhstan: implications from U–Pb detrital zircon ages, geochemistry, and Nd–Hf isotopes. International Journal of Earth Sciences. https://doi.org/10.1007/s00531-021-02059-z
Safonova I., Perfilova A., Savinskiy I., Kotler P., Sun M., Wang B., 2022. Sandstones of the Itmurundy accretionary complex, central Kazakhstan, as archives of arc magmatism and subduction erosion: Evidence from U-Pb zircon ages, geochemistry and Hf-Nd isotopes. Gondwana Research 111, 35-52.
Perfilova A.,Safonova I., Degtyarev K., Savinsky I., Kotler P., Khassen B., 2022. Composition and Sources of Silurian Terrigenous Rocks at the Periphery of the Tekturmas Ophiolite Zone (Central Kazakhstan). Doklady Earth Sciences 505, 416–421.
* - new data

## Sheet: table S4_Nd
Table S4. Whole-rock Sm–Nd isotope data from sandstones of the studied accretionary complexes.
Site	Sample no.	147Sm/144Nd	143Nd/144Nd	εNd(t)	Age	TDM	TDM2
Itmurundy AC	It-09-18	0.15095	0.512548	0.99	465	1465	1135
	It-75-18	0.146766	0.512755	5.29	465	903	778
	It-91-18*	0.14606	0.51282	6.56	465	748	669
	H1-7/1*	0.142293	0.512675	3.96	465	1017	886
Tekturmas AC	TKS-21-24*	0.132168	0.512569	2.37	450	1088	1006
	TKS-21-51*	0.149502	0.512795	5.79	450	846	721
	TK-17*	0.13424	0.512584	2.56	453	1089	992
	TK-27*	0.127722	0.51232	-2.24	450	1472	1388
Zharma AC	ZH-1-13	0.142092	0.512764	4.83	340	825	709
	Zh19-3*	0.136534	0.51277	5.19	340	754	681
	Zh19-15*	0.130398	0.51279	5.85	340	662	626
	Zh19-37*	0.12317	0.512679	4.01	340	795	780
	Zh19-59*	0.111683	0.512467	0.36	340	1022	1083
Char AC	CH-03-16	0.131369	0.512824	6.47	340	607	574
	CH-37-16	0.111857	0.51281	6.94	330	511	527
	CH-50-16	0.132662	0.512797	5.93	345	667	624
Sources:
Safonova I., Perfilova A., Obut O., Kotler P., Aoki S., Komiya T., Wang B., Sun M., 2021. Traces of intra‑oceanic arcs recorded in sandstones of eastern Kazakhstan: implications from U–Pb detrital zircon ages, geochemistry, and Nd–Hf isotopes. International Journal of Earth Sciences. https://doi.org/10.1007/s00531-021-02059-z
Safonova I., Perfilova A., Savinskiy I., Kotler P., Sun M., Wang B., 2022. Sandstones of the Itmurundy accretionary complex, central Kazakhstan, as archives of arc magmatism and subduction erosion: Evidence from U-Pb zircon ages, geochemistry and Hf-Nd isotopes. Gondwana Research 111, 35-52.
* - new data

## Sheet: table S5_Hf
Table S5. Lu-Hf isotope data from detrital zircons of studied greywacke sandstones.
Site	Sample no.	176Yb/177Hf	2σ	176Lu/177Hf	2σ	176Hf/177Hf	2σ	U-Pb age, Ma	εHf(t)	TDM	TDM2
		It-03-17
Itmurundy AC	It-03-17-19	0.03804	0.000674	0.001394	3e-05	0.282872	3.2e-05	477	13.62	544	583
	It-03-17-25	0.027186	0.001715	0.000976	5.6e-05	0.282889	2.4e-05	472	14.24	514	540
	It-03-17-28	0.018496	0.001137	0.000714	4.1e-05	0.282895	2.3e-05	486	14.85	502	511
	It-03-17-32	0.052221	0.000673	0.00182	1.8e-05	0.282913	2.4e-05	458	14.52	492	511
	It-03-17-34	0.032374	0.001055	0.001235	3.3e-05	0.282766	2.5e-05	469	9.74	693	825
	It-03-17-37	0.032803	0.001745	0.001198	6.2e-05	0.282783	2.2e-05	507	11.17	668	763
	It-03-17-38	0.06017	0.000941	0.002277	4e-05	0.282838	2.4e-05	478	12.16	607	677
	It-03-17-43	0.083851	0.004657	0.002949	0.00017	0.282876	2.4e-05	466	13.05	562	611
	It-03-17-69	0.029905	0.000442	0.001116	1.4e-05	0.282753	2.6e-05	465	9.24	709	854
	It-67-17
	It-67-17-13	0.080274	0.003821	0.002794	0.000133	0.282878	2.5e-05	473	13.31	557	600
	It-67-17-23	0.075624	0.001891	0.002686	6.2e-05	0.282913	2.4e-05	453	14.16	504	530
	It-67-17-42	0.051435	0.001638	0.001851	5.2e-05	0.282894	3.1e-05	452	13.71	520	558
	It-67-17-45	0.045349	0.00131	0.001653	4.1e-05	0.282901	2.3e-05	463	14.27	506	530
	It-67-17-45a	0.057344	0.001703	0.002287	6.9e-05	0.282913	2.8e-05	463	14.51	497	515
Site	Sample no.	176Yb/177Hf	1σ	176Lu/177Hf	1σ	176Hf/177Hf	1σ	U-Pb age, Ma	εHf(t)	TDM	TDM2
		ZH-2-4/2
Zharma AC	ZH2-4_2-01	0.0286599	0.000190051	0.000907426	3.60828e-06	0.282974	1.18091e-05	323.201	14.1	393	435
	ZH2-4_2-02	0.0320702	0.000248434	0.00101844	4.84409e-06	0.28299	1.22842e-05	331.589	14.8	372	396
	ZH2-4_2-08	0.0648222	0.00138602	0.00189202	3.10984e-05	0.283003	9.77253e-06	324.759	14.9	361	381
	ZH2-4_2-10	0.0410877	0.000363992	0.0013641	6.9247e-06	0.283022	1.24354e-05	312.341	15.4	329	339
	ZH2-4_2-11	0.0277363	0.00031894	0.000886935	4.58481e-06	0.282954	1.16198e-05	326.99	13.4	422	478
	ZH2-4_2-12	0.00896597	6.69558e-05	0.000356149	1.07733e-06	0.282957	1.15083e-05	344.136	14	411	453
	ZH2-4_2-14	0.0196203	0.000116075	0.000709407	3.66527e-06	0.282878	9.77309e-06	330.126	10.9	527	645
	ZH2-4_2-15	0.0421965	0.000954607	0.00145469	2.53163e-05	0.282992	1.10182e-05	334.949	14.8	374	396
	ZH2-4_2-16	0.0333874	0.000385452	0.00112727	8.66825e-06	0.282904	1.22456e-05	321.952	11.5	495	596
	ZH2-4_2-17	0.0354479	0.000625589	0.00116416	9.48746e-06	0.282994	1.05273e-05	318.848	14.6	367	396
	ZH2-4_2-20	0.0413138	0.000439065	0.00121773	1.15704e-05	0.282976	1.15191e-05	325.286	14.1	394	434
	ZH2-4_2-21	0.0226124	0.000127963	0.000680228	1.55292e-06	0.282981	1.18852e-05	323.837	14.4	381	416
	ZH2-4_2-22	0.0193082	0.000243145	0.000673246	3.5982e-06	0.282968	1.10876e-05	333.953	14.1	400	440
	ZH2-4_2-23	0.0307514	8.96914e-05	0.00116927	1.71909e-06	0.282916	9.70425e-06	348.847	12.5	479	555
	ZH2-4_2-24	0.0408146	0.000260871	0.00133069	8.60343e-06	0.282977	1.14015e-05	326.971	14.2	393	431
	ZH2-4_2-27	0.0449696	0.00012411	0.00138268	2.88651e-06	0.282951	1.00202e-05	336.916	13.4	432	486
	ZH2-4_2-28	0.0503914	0.000104534	0.00172533	2.48498e-06	0.282974	1.23397e-05	340.871	14.3	402	436
	ZH2-4_2-36	0.0492686	0.000277812	0.00148084	8.0272e-06	0.282939	1.38564e-05	324.128	12.7	449	520
	ZH2-4_2-39	0.0555221	0.000312988	0.00161737	1.76339e-06	0.282991	1.25049e-05	327.199	14.6	376	404
	ZH2-4_2-42	0.0330237	0.000226556	0.000990061	5.95251e-06	0.282936	1.44811e-05	313.422	12.5	449	529
	ZH2-4_2-44	0.0234057	0.000157656	0.00086923	5.9227e-06	0.283019	1.1933e-05	340.195	16	329	322
	ZH2-4_2-45	0.0252705	0.000163981	0.000910733	4.0726e-06	0.282997	1.28272e-05	306.165	14.5	360	392
	ZH2-4_2-46	0.00997308	6.37156e-05	0.000400411	2.98848e-06	0.282864	1.46365e-05	347.129	10.8	542	663
	ZH2-4_2-48	0.0268607	0.000181692	0.000982077	6.21768e-06	0.28286	1.30355e-05	337.103	10.3	556	686
	ZH2-4_2-55	0.0370457	0.00043488	0.0013457	1.20899e-05	0.282887	1.1135e-05	333.74	11.1	523	633
	ZH2-4_2-61	0.0277206	0.000152131	0.00103836	3.48426e-06	0.282956	1.22761e-05	344.514	13.8	420	465
	ZH2-4_2-62	0.0196599	0.000141062	0.000698642	1.32559e-06	0.28299	1.22116e-05	333.483	14.9	369	390
	Sample no.	176Yb/177Hf	2σ	176Lu/177Hf	2σ	176Hf/177Hf	2σ	U-Pb age, Ma	εHf(t)	TDM	TDM2
		ZH-1-13
	Zh113-01	0.0205399	0.000820131	0.000747197	3.27635e-05	0.282931	2.52347e-05	352	13.1828	452.569	513.871
	Zh113-25	0.0357787	0.00212277	0.00123467	6.61015e-05	0.283	2.49498e-05	339	15.2523	359.064	370.876
	Zh113-40	0.0268776	0.000299735	0.00092852	8.10621e-06	0.282954	2.30266e-05	333	13.5747	420.997	473.954
	Zh113-50	0.0255601	0.000153413	0.00089518	4.54352e-06	0.282934	2.38251e-05	320	12.5696	449.961	528.357
	Zh113-61	0.039762	0.000603254	0.00136798	1.78463e-05	0.282766	2.2886e-05	350	7.18379	695.087	896.279
	Zh113-67	0.0374043	0.000926842	0.0012783	3.2838e-05	0.282946	2.57693e-05	333	13.2113	436.523	497.276
	Zh113-71	0.0314835	0.000348244	0.00107832	8.62998e-06	0.282904	1.86332e-05	340	11.9131	494.176	585.973
	Zh113-73	0.0286968	0.000656529	0.00100781	1.80675e-05	0.282953	2.2298e-05	337	13.6055	423.388	475.083
	Zh113-73a	0.0456616	0.00302164	0.00153837	8.73872e-05	0.282953	2.01602e-05	339	13.5373	429.129	481.019
Site	Sample no.	176Yb/177Hf	1σ	176Lu/177Hf	1σ	176Hf/177Hf	1σ	U-Pb age, Ma	εHf(t)	TDM	TDM2
		CH-01-17
Char AC	ch-01-17	0.017765	0.000244	0.000780001	1.02e-05	0.282805	1.61e-05	322	8.09	630	815
	ch-01-18	0.0254293	0.000246	0.001114	9.28e-06	0.282819	1.42e-05	352	9.16	616	770
	ch-01-19	0.0510611	0.000889	0.00222858	3.57e-05	0.28257	1.86e-05	348	0	998	1349
	ch-01-20	0.0288268	0.000289	0.00131808	1.04e-05	0.282728	1.14e-05	322	5.24	749	996
	ch-01-21	0.014642	3.97e-05	0.000624493	1.18e-06	0.282914	1.52e-05	342	12.42	474	555
	ch-01-22	0.0249572	6.83e-05	0.00105655	3.32e-06	0.282609	1.14e-05	334	1.33	913	1254
	ch-01-23	0.0358022	0.000206	0.00151987	7.3e-06	0.282633	1.39e-05	326	1.92	889	1210
	ch-01-24	0.00990342	4.28e-05	0.000426665	1.7e-06	0.282961	1.28e-05	324	13.73	406	457
	ch-01-25	0.0175183	0.000169	0.000772624	7.24e-06	0.28287	9.97e-06	323	10.41	539	668
	ch-01-26	0.0144315	0.000257	0.000642889	1.05e-05	0.28287	1.19e-05	301	9.95	537	680
	ch-01-27	0.0377052	0.00131	0.00158458	4.85e-05	0.282626	1.32e-05	325	1.63	901	1228
	ch-01-28	0.0193961	4.48e-05	0.000866961	2.42e-06	0.282811	1.28e-05	309	7.99	624	811
	ch-01-29	0.0268616	0.000199	0.00120084	9.21e-06	0.282674	1.42e-05	450	6.07	824	1042
	ch-01-30	0.0188607	0.000522	0.000831849	2.16e-05	0.282826	9.65e-06	341	9.22	602	758
	Sample no.	176Yb/177Hf	2σ	176Lu/177Hf	2σ	176Hf/177Hf	2σ	U-Pb age, Ma	εHf(t)	TDM	TDM2
		CH-03-16
	CH0316-01	0.0269884	0.000836926	0.000999102	3.90379e-05	0.282791	1.88172e-05	345.044	8.04447	653.057	837.492
	CH0316-04	0.0152555	0.000519226	0.000656991	2.22555e-05	0.282896	1.92528e-05	322.155	11.3222	500.576	610.021
	CH0316-06	0.0271997	0.000153109	0.000965002	4.70462e-06	0.2829	2.01626e-05	358.98	12.2117	498.071	581.559
	CH0316-10	0.0224928	0.000439507	0.000860549	1.75071e-05	0.282957	1.33807e-05	343	13.8971	416.556	461.035
	CH0316-12	0.0628389	0.00165603	0.00221734	5.56028e-05	0.282374	3.31008e-05	448	-4.88282	1281.55	1737.26
	CH0316-15	0.0393177	0.000612721	0.00149498	2.21482e-05	0.28284	4.99668e-05	320.937	9.13496	592.365	749.139
	CH0316-16	0.0293316	0.00102146	0.00101911	3.36487e-05	0.282952	3.02651e-05	332.508	13.446	425.954	481.829
	CH0316-17	0.0231922	0.000437487	0.000921748	1.76498e-05	0.282894	1.37574e-05	326.083	11.2918	506.428	615.013
	CH0316-18	0.0471123	0.000765098	0.00161953	2.5259e-05	0.282898	2.72424e-05	348.759	11.7591	510.228	602.631
	CH0316-19	0.0379945	0.000398835	0.00149663	1.19358e-05	0.282935	1.46387e-05	343.418	12.981	455.445	520.143
	CH0316-20	0.0214358	0.00017247	0.000773074	4.44863e-06	0.282895	1.36413e-05	333.728	11.5247	503.009	606.009
	CH0316-25	0.0229715	0.000526454	0.000757302	1.41741e-05	0.2829	1.44654e-05	330.558	11.6459	495.386	595.787
	CH0316-27	0.0497722	0.00157955	0.00178368	5.71539e-05	0.28293	1.60295e-05	336.328	12.5793	466.705	540.401
	CH0316-32	0.0100773	0.000166756	0.000397033	7.40189e-06	0.282866	1.26069e-05	346.095	10.8568	538.331	658.387
	CH0316-40	0.0336707	0.000483218	0.00115247	1.32414e-05	0.282946	1.46556e-05	368.053	13.9699	435.755	475.85
	CH0316-43	0.0238553	0.000325903	0.000822845	1.29935e-05	0.282917	1.44987e-05	344.648	12.5403	472.094	549.368
	CH0316-45	0.0354752	0.00034713	0.00133866	1.37485e-05	0.282925	1.40318e-05	327.54	12.3289	467.734	549.645
	CH0316-62	0.0366992	0.000433598	0.00130392	1.68467e-05	0.282963	1.39312e-05	346	14.0715	412.953	452.171
	CH-37-16
	CH3716-01	0.0948248	0.00214082	0.00365014	8.69389e-05	0.282841	3.88841e-05	524.711	12.7348	627.06	676.747
	CH3716-07	0.0237288	0.000149258	0.00084545	5.30578e-06	0.282882	1.06871e-05	419.743	12.9092	522.086	584.039
	CH3716-08	0.0148735	0.000419649	0.000569321	1.43842e-05	0.282415	1.22886e-05	591.159	0.172431	1169.73	1526.81
	CH3716-12	0.0313708	0.000428609	0.00120348	2.09206e-05	0.282887	1.38258e-05	332.642	11.14	519.536	629.813
	CH3716-15	0.0322235	0.000930178	0.00129144	4.17311e-05	0.282885	1.82702e-05	336.644	11.1131	524.5	634.639
	CH3716-16	0.0333868	0.00108284	0.00125836	2.9659e-05	0.282782	1.81322e-05	328.676	7.32597	670.116	870.782
	CH3716-18	0.0254993	0.00072448	0.000907636	2.22186e-05	0.281814	1.71234e-05	772.161	-17.3353	2013.53	2761.7
	CH3716-25	0.0312143	0.000858599	0.00115132	3.16121e-05	0.282902	1.67973e-05	387	12.8158	498.529	564.586
	CH3716-27	0.0453794	0.000991059	0.00166674	4.21448e-05	0.282815	2.20532e-05	332.9	8.47574	630.708	800.532
	CH3716-28	0.0300207	0.00100822	0.00106264	3.27367e-05	0.282874	1.45487e-05	440.773	13.0189	536.371	593.354
	CH3716-31	0.0168418	0.000124905	0.000640785	3.3262e-06	0.282828	1.34317e-05	320.795	8.89656	595.569	764.309
	CH3716-32	0.0216862	0.000494169	0.000719414	1.32622e-05	0.282943	1.23987e-05	345.869	13.5091	434.211	488.166
	CH3716-37	0.055461	0.000581913	0.00181228	2.52061e-05	0.282594	1.70126e-05	829.186	11.037	952.069	1021.38
	CH3716-39	0.0303618	0.00208408	0.00112974	6.53926e-05	0.282453	1.36591e-05	484.828	-0.956056	1132.77	1517.13
	CH3716-40	0.0230221	0.000715564	0.000890698	2.38286e-05	0.282703	1.6014e-05	370.568	5.49505	775.524	1019.88
Sources:
Safonova I., Perfilova A., Obut O., Kotler P., Aoki S., Komiya T., Wang B., Sun M., 2021. Traces of intra‑oceanic arcs recorded in sandstones of eastern Kazakhstan: implications from U–Pb detrital zircon ages, geochemistry, and Nd–Hf isotopes. International Journal of Earth Sciences. https://doi.org/10.1007/s00531-021-02059-z
Hu W., Li P., Sun M., Safonova I., Jiang Y., Yuan C., Kotler P., 2022. Provenance of late Paleozoic sedimentary rocks in eastern Kazakhstan: Implications for the collision of the Siberian margin with the Kazakhstan collage. Journal of Asian Earth Sciences 232, 104978.
Safonova I., Perfilova A., Savinskiy I., Kotler P., Sun M., Wang B., 2022. Sandstones of the Itmurundy accretionary complex, central Kazakhstan, as archives of arc magmatism and subduction erosion: Evidence from U-Pb zircon ages, geochemistry and Hf-Nd isotopes. Gondwana Research 111, 35-52.
